# Supplementary material for: Metagenomic study of the microbiome and key geochemical potentials associated with architectural heritage sites: a case study of the Song Dynasty city wall in Shou County, China
Source: Front Microbiol. 2024 Oct 25;15:1453430. doi: 10.3389/fmicb.2024.1453430 (PMC11543536; doi:10.3389/fmicb.2024.1453430)
Supplement: Supplementary file 1 [file Table_1.XLS]

Cycle	Pathway	k_number	Detail	East-Bad-ancient-citywall_clean	East-Good-ancient-citywall_clean	North-Bad-ancient-citywall_clean	West-Good-morden-citywall_clean
Photosystem	Photosystem II (psbABCDEF)	K02703	psbA; photosystem II P680 reaction center D1 protein	0.0	0.0	0.0	148.0194436910807
		K02706	psbD; photosystem II P680 reaction center D2 protein	0.0	0.0	0.0	58.88326299629399
		K02705	psbC; photosystem II CP43 chlorophyll apoprotein	0.0	0.0	0.0	126.95064897344857
		K02704	psbB; photosystem II CP47 chlorophyll apoprotein	0.0	0.0	0.0	34.48624265120637
		K02707	psbE; photosystem II cytochrome b559 subunit alpha	0.0	0.0	0.0	58.83059474514856
		K02708	psbF; photosystem II cytochrome b559 subunit beta	0.0	0.0	0.0	41.37381189604021
	Photosystem I (psaABCDEF)	K02689	psaA; photosystem I P700 chlorophyll a apoprotein A1	0.0	0.0	0.0	18.44021652920763
		K02690	psaB; photosystem I P700 chlorophyll a apoprotein A2	0.0	0.0	0.0	56.95412129262351
		K02691	psaC; photosystem I subunit VII	0.0	0.0	0.0	25.908261626118225
		K02692	psaD; photosystem I subunit II	0.0	0.0	0.0	40.824363902198314
		K02693	psaE; photosystem I subunit IV	0.0	0.0	0.0	23.578711125271724
		K02694	psaF; photosystem I subunit III	0.0	0.0	0.0	26.052308238229582
	Cytochrome b6/f complex (petABCDGLMN)	K02635	petB; cytochrome b6	0.0	0.0	0.0	15.15323246289606
		K02637	petD; cytochrome b6-f complex subunit 4	0.0	0.0	0.0	90.75203771766192
		K02634	petA; apocytochrome f	0.0	0.0	0.0	39.0648470167195
		K02636	petC; cytochrome b6-f complex iron-sulfur subunit	0.0	0.0	0.0	43.50445009324502
		K02642	petL; cytochrome b6-f complex subunit 6	0.0	0.0	0.0	21.979906239783386
		K02643	petM; cytochrome b6-f complex subunit 7	0.0	0.0	0.0	16.672788858343147
		K03689	PetN; cytochrome b6-f complex subunit 8
		K02640	petG; cytochrome b6-f complex subunit 5
	Anoxygenic photosystem II (pufML)	K08928	pufL; photosynthetic reaction center L subunit
		K08929	pufM; photosynthetic reaction center M subunit
	Anoxygenic photosystem I (pscABCD)	K08940	pscA; photosystem P840 reaction center large subunit
		K08941	pscB; photosystem P840 reaction center iron-sulfur protein
		K08942	pscC; photosystem P840 reaction center cytochrome c551
		K08943	pscD; photosystem P840 reaction center protein PscD
Carbon fixation	Calvin-Benson-Bassham cycle	K00855	"PRK, prkB; phosphoribulokinase [EC:2.7.1.19]"	0.0	0.0	0.0	90.7709357049721
		K01601	rbcL; ribulose-bisphosphate carboxylase large chain [EC:4.1.1.39]	0.0	0.0	0.0	28.17844607752611
		K01602	rbcS; ribulose-bisphosphate carboxylase small chain [EC:4.1.1.39]	1342.247749591894	61.87610930784371	234.06601256825775	65.40952030328005
		K00927	"PGK, pgk; phosphoglycerate kinase [EC:2.7.2.3]"	0.0	0.0	0.0	90.85371767915231
		K05298	GAPA; glyceraldehyde-3-phosphate dehydrogenase (NADP+) (phosphorylating) [EC:1.2.1.13]
		K00150	gap2; glyceraldehyde-3-phosphate dehydrogenase (NAD(P)) [EC:1.2.1.59]	0.0	0.0	0.0	24.16876781742667
		K00134	"GAPDH, gapA; glyceraldehyde 3-phosphate dehydrogenase [EC:1.2.1.12]"	278.11383121057696	0.0	0.0	106.73799460929888
		K01623	"ALDO; fructose-bisphosphate aldolase, class I [EC:4.1.2.13]"	35.386227080310796	0.0	0.0	74.7863148570892
		K01624	"FBA, fbaA; fructose-bisphosphate aldolase, class II [EC:4.1.2.13]"	1.6594585875150416	46.63479962933948	0.0	70.34653598533288
		K03841	"FBP, fbp; fructose-1,6-bisphosphatase I [EC:3.1.3.11]"	6.150017191597517	97.21901381513715	0.0	83.88398174344604
		K02446	"glpX; fructose-1,6-bisphosphatase II [EC:3.1.3.11]"	0.0	0.0	0.0	5.69140575595259
		K11532	"glpX-SEBP; fructose-1,6-bisphosphatase II / sedoheptulose-1,7-bisphosphatase [EC:3.1.3.11 3.1.3.37]"
		K01086	"fbp-SEBP; fructose-1,6-bisphosphatase I / sedoheptulose-1,7-bisphosphatase [EC:3.1.3.11 3.1.3.37]"
		K00615	"E2.2.1.1, tktA, tktB; transketolase [EC:2.2.1.1]"	0.0	0.0	95.62870318282705	192.749784246734
		K01100	E3.1.3.37; sedoheptulose-bisphosphatase [EC:3.1.3.37]
		K11532	"glpX-SEBP; fructose-1,6-bisphosphatase II / sedoheptulose-1,7-bisphosphatase [EC:3.1.3.11 3.1.3.37]"
		K01086	"fbp-SEBP; fructose-1,6-bisphosphatase I / sedoheptulose-1,7-bisphosphatase [EC:3.1.3.11 3.1.3.37]"
		K01807	rpiA; ribose 5-phosphate isomerase A [EC:5.3.1.6]	0.0	0.0	0.0	63.710371500055366
		K01808	rpiB; ribose 5-phosphate isomerase B [EC:5.3.1.6]	0.0	0.0	0.0	43.17377926412438
	Reductive citrate cycle	K00169	porA; pyruvate ferredoxin oxidoreductase alpha subunit [EC:1.2.7.1]
		K00170	porB; pyruvate ferredoxin oxidoreductase beta subunit [EC:1.2.7.1]
		K00171	porD; pyruvate ferredoxin oxidoreductase delta subunit [EC:1.2.7.1]
		K00172	porG; pyruvate ferredoxin oxidoreductase gamma subunit [EC:1.2.7.1]
		K03737	"por, nifJ; pyruvate-ferredoxin/flavodoxin oxidoreductase [EC:1.2.7.1 1.2.7.-]"	0.0	0.0	0.0	13.691793970748964
		K01007	"pps, ppsA; pyruvate, water dikinase [EC:2.7.9.2]"	0.0	0.0	0.0	98.44546987997157
		K01006	"ppdK; pyruvate, orthophosphate dikinase [EC:2.7.9.1]"	0.0	0.0	0.0	14.158354513272197
		K01595	ppc; phosphoenolpyruvate carboxylase [EC:4.1.1.31]	1.7711211757825671	102.77584388370246	151.58986110374676	162.60972708641003
		K01959	pycA; pyruvate carboxylase subunit A [EC:6.4.1.1]	0.0	0.0	0.0	9.082249644616356
		K01960	pycB; pyruvate carboxylase subunit B [EC:6.4.1.1]	0.0	0.0	0.0	9.478562412914915
		K01958	"PC, pyc; pyruvate carboxylase [EC:6.4.1.1]"	0.0	0.0	0.0	13.498050046892576
		K00024	mdh; malate dehydrogenase [EC:1.1.1.37]	0.0	0.0	0.0	36.4803934312239
		K01676	"E4.2.1.2A, fumA, fumB; fumarate hydratase, class I [EC:4.2.1.2]"	0.0	0.0	0.0	15.213020420888583
		K01679	"E4.2.1.2B, fumC, FH; fumarate hydratase, class II [EC:4.2.1.2]"	0.0	0.0	0.0	22.80834126489293
		K01677	"E4.2.1.2AA, fumA; fumarate hydratase subunit alpha [EC:4.2.1.2]"
		K01678	"E4.2.1.2AB, fumB; fumarate hydratase subunit beta [EC:4.2.1.2]"	0.0	0.0	0.0	2.047961700163115
		K00239	"sdhA, frdA; succinate dehydrogenase / fumarate reductase, flavoprotein subunit [EC:1.3.5.1 1.3.5.4]"	0.0	0.0	0.0	66.29350662132002
		K00240	"sdhB, frdB; succinate dehydrogenase / fumarate reductase, iron-sulfur subunit [EC:1.3.5.1 1.3.5.4]"	0.0	29.438802995744805	196.9182340886775	180.5325782513954
		K00241	"sdhC, frdC; succinate dehydrogenase / fumarate reductase, cytochrome b subunit"	1.3747436495743304	0.0	0.0	73.48678377250198
		K00242	"sdhD, frdD; succinate dehydrogenase / fumarate reductase, membrane anchor subunit"	0.0	0.0	0.0	45.91956013291823
		K00244	frdA; fumarate reductase flavoprotein subunit [EC:1.3.5.4]
		K00245	frdB; fumarate reductase iron-sulfur subunit [EC:1.3.5.4]
		K00246	frdC; fumarate reductase subunit C
		K00247	frdD; fumarate reductase subunit D
		K18556	frdA; NADH-dependent fumarate reductase subunit A [EC:1.3.1.6]
		K18557	frdB; NADH-dependent fumarate reductase subunit B [EC:1.3.1.6]
		K18558	frdC; NADH-dependent fumarate reductase subunit C
		K18559	frdD; NADH-dependent fumarate reductase subunit D
		K18560	frdE; NADH-dependent fumarate reductase subunit E
		K01902	sucD; succinyl-CoA synthetase alpha subunit [EC:6.2.1.5]	0.0	0.0	0.0	77.80853372630423
		K01903	sucC; succinyl-CoA synthetase beta subunit [EC:6.2.1.5]	0.0	0.0	0.0	39.410108849995915
		K00174	"korA, oorA, oforA; 2-oxoglutarate/2-oxoacid ferredoxin oxidoreductase subunit alpha [EC:1.2.7.3 1.2.7.11]"	1.4691047970501498	0.0	0.0	17.92953138375548
		K00175	"korB, oorB, oforB; 2-oxoglutarate/2-oxoacid ferredoxin oxidoreductase subunit beta [EC:1.2.7.3 1.2.7.11]"	1.8072037858547438	0.0	0.0	48.115189826947024
		K00177	"korC, oorC; 2-oxoglutarate ferredoxin oxidoreductase subunit gamma [EC:1.2.7.3]"
		K00176	"korD, oorD; 2-oxoglutarate ferredoxin oxidoreductase subunit delta [EC:1.2.7.3]"
		K00031	"IDH1, IDH2, icd; isocitrate dehydrogenase [EC:1.1.1.42]"	2.2893676226551913	327.94355248031235	182.98104494233866	139.38327444460026
		K01681	"ACO, acnA; aconitate hydratase [EC:4.2.1.3]"	0.0	0.0	0.0	18.7755283524212
		K01682	acnB; aconitate hydratase 2 / 2-methylisocitrate dehydratase [EC:4.2.1.3 4.2.1.99]	0.0	0.0	0.0	36.08198869967891
		K15230	aclA; ATP-citrate lyase alpha-subunit [EC:2.3.3.8]
		K15231	aclB; ATP-citrate lyase beta-subunit [EC:2.3.3.8]
		K15232	ccsA; citryl-CoA synthetase large subunit [EC:6.2.1.18]
		K15233	ccsB; citryl-CoA synthetase small subunit
		K15234	ccl; citryl-CoA lyase [EC:4.1.3.34]
	Wood-Ljungdahl pathway	K00198	"cooS, acsA; anaerobic carbon-monoxide dehydrogenase catalytic subunit [EC:1.2.7.4]"
		K05299	fdhA; formate dehydrogenase (NADP+) alpha subunit [EC:1.17.1.10]
		K15022	fdhB; formate dehydrogenase (NADP+) beta subunit [EC:1.17.1.10]
		K01938	fhs; formate--tetrahydrofolate ligase [EC:6.3.4.3]
		K01491	folD; methylenetetrahydrofolate dehydrogenase (NADP+) / methenyltetrahydrofolate cyclohydrolase [EC:1.5.1.5 3.5.4.9]	0.0	127.71099402593744	360.64589993511873	87.84985183203202
		K00297	"metF, MTHFR; methylenetetrahydrofolate reductase (NADPH) [EC:1.5.1.20]"	2.181840685804981	0.0	0.0	49.50674971485411
		K15023	acsE; 5-methyltetrahydrofolate corrinoid/iron sulfur protein methyltransferase [EC:2.1.1.258]
		K14138	acsB; acetyl-CoA synthase [EC:2.3.1.169]
		K00197	"cdhE, acsC; acetyl-CoA decarbonylase/synthase, CODH/ACS complex subunit gamma [EC:2.1.1.245]"
		K00194	"cdhD, acsD; acetyl-CoA decarbonylase/synthase, CODH/ACS complex subunit delta [EC:2.1.1.245]"
	3-hydroxypropionate bicycle	K01961	"accC; acetyl-CoA carboxylase, biotin carboxylase subunit [EC:6.4.1.2 6.3.4.14]"	0.0	0.0	0.0	50.25124251726024
		K01962	accA; acetyl-CoA carboxylase carboxyl transferase subunit alpha [EC:6.4.1.2 2.1.3.15]	1.5507933979811668	0.0	0.0	55.814651765672835
		K01963	accD; acetyl-CoA carboxylase carboxyl transferase subunit beta [EC:6.4.1.2 2.1.3.15]	0.0	0.0	0.0	49.3859608117766
		K02160	"accB, bccP; acetyl-CoA carboxylase biotin carboxyl carrier protein"	1.1565785518718934	0.0	0.0	73.80783860249828
		K14468	mcr; malonyl-CoA reductase / 3-hydroxypropionate dehydrogenase (NADP+) [EC:1.2.1.75 1.1.1.298]
		K14469	K14469; acrylyl-CoA reductase (NADPH) / 3-hydroxypropionyl-CoA dehydratase / 3-hydroxypropionyl-CoA synthetase [EC:1.3.1.84 4.2.1.116 6.2.1.36]
		K15052	K15052; propionyl-CoA carboxylase [EC:6.4.1.3 2.1.3.15]
		K05606	"MCEE, epi; methylmalonyl-CoA/ethylmalonyl-CoA epimerase [EC:5.1.99.1]"	1.6142699559735452	25.2530945172692	0.0	58.95714973179606
		K01847	MUT; methylmalonyl-CoA mutase [EC:5.4.99.2]	0.0	0.0	0.0	6.111855209438957
		K01848	"E5.4.99.2A, mcmA1; methylmalonyl-CoA mutase, N-terminal domain [EC:5.4.99.2]"	0.0	0.0	0.0	31.10925142672905
		K01849	"E5.4.99.2B, mcmA2; methylmalonyl-CoA mutase, C-terminal domain [EC:5.4.99.2]"	2.7610215930097985	102.82795083284441	0.0	54.96607060711447
		K14471	smtA1; succinyl-CoA:(S)-malate CoA-transferase subunit A [EC:2.8.3.22]
		K14472	smtB; succinyl-CoA:(S)-malate CoA-transferase subunit B [EC:2.8.3.22]
		K00239	"sdhA, frdA; succinate dehydrogenase / fumarate reductase, flavoprotein subunit [EC:1.3.5.1 1.3.5.4]"	0.0	0.0	0.0	66.29350662132002
		K00240	"sdhB, frdB; succinate dehydrogenase / fumarate reductase, iron-sulfur subunit [EC:1.3.5.1 1.3.5.4]"	0.0	29.438802995744805	196.9182340886775	180.5325782513954
		K00241	"sdhC, frdC; succinate dehydrogenase / fumarate reductase, cytochrome b subunit"	1.3747436495743304	0.0	0.0	73.48678377250198
		K01679	"E4.2.1.2B, fumC, FH; fumarate hydratase, class II [EC:4.2.1.2]"	0.0	0.0	0.0	22.80834126489293
		K08691	mcl; malyl-CoA/(S)-citramalyl-CoA lyase [EC:4.1.3.24 4.1.3.25]
		K14449	"mch, mcd; 2-methylfumaryl-CoA hydratase [EC:4.2.1.148]"
		K14470	mct; 2-methylfumaryl-CoA isomerase [EC:5.4.1.3]
		K09709	meh; 3-methylfumaryl-CoA hydratase [EC:4.2.1.153]	0.0	0.0	0.0	9.79970514052661
	Hydroxypropionate-hydroxybutylate cycle	K01964	K01964; acetyl-CoA/propionyl-CoA carboxylase [EC:6.4.1.2 6.4.1.3]
		K15036	K15036; acetyl-CoA/propionyl-CoA carboxylase [EC:6.4.1.2 6.4.1.3 2.1.3.15]
		K15037	K15037; biotin carboxyl carrier protein
		K15017	K15017; malonyl-CoA/succinyl-CoA reductase (NADPH) [EC:1.2.1.75 1.2.1.76]
		K15039	K15039; 3-hydroxypropionate dehydrogenase (NADP+) [EC:1.1.1.298]
		K15018	K15018; 3-hydroxypropionyl-coenzyme A synthetase [EC:6.2.1.36]
		K15019	K15019; 3-hydroxypropionyl-coenzyme A dehydratase [EC:4.2.1.116]	0.0	0.0	0.0	5.0980616929818225
		K15020	K15020; acryloyl-coenzyme A reductase [EC:1.3.1.84]
		K05606	"MCEE, epi; methylmalonyl-CoA/ethylmalonyl-CoA epimerase [EC:5.1.99.1]"	1.6142699559735452	25.2530945172692	0.0	58.95714973179606
		K01848	"E5.4.99.2A, mcmA1; methylmalonyl-CoA mutase, N-terminal domain [EC:5.4.99.2]"	0.0	0.0	0.0	31.10925142672905
		K01849	"E5.4.99.2B, mcmA2; methylmalonyl-CoA mutase, C-terminal domain [EC:5.4.99.2]"	2.7610215930097985	102.82795083284441	0.0	54.96607060711447
		K15038	K15038; succinyl-CoA reductase [EC:1.2.1.76]
		K15017	K15017; malonyl-CoA/succinyl-CoA reductase (NADPH) [EC:1.2.1.75 1.2.1.76]
		K14465	K14465; succinate semialdehyde reductase (NADPH) [EC:1.1.1.-]
		K14466	K14466; 4-hydroxybutyrate---CoA ligase (AMP-forming) [EC:6.2.1.40]
		K18861	K18861; 4-hydroxybutyrate---CoA ligase (AMP-forming) [EC:6.2.1.40]
		K14534	abfD; 4-hydroxybutyryl-CoA dehydratase / vinylacetyl-CoA-Delta-isomerase [EC:4.2.1.120 5.3.3.3]	0.0	0.0	0.0	2.8815651050579603
		K15016	K15016; enoyl-CoA hydratase / 3-hydroxyacyl-CoA dehydrogenase [EC:4.2.1.17 1.1.1.35]	0.0	0.0	0.0	6.0680997764947096
		K00626	"E2.3.1.9, atoB; acetyl-CoA C-acetyltransferase [EC:2.3.1.9]"	0.0	0.0	0.0	37.44074519752012
	Dicarboxylate-hydroxybutyrate cycle	K00169	porA; pyruvate ferredoxin oxidoreductase alpha subunit [EC:1.2.7.1]
		K00170	porB; pyruvate ferredoxin oxidoreductase beta subunit [EC:1.2.7.1]
		K00171	porD; pyruvate ferredoxin oxidoreductase delta subunit [EC:1.2.7.1]
		K00172	porG; pyruvate ferredoxin oxidoreductase gamma subunit [EC:1.2.7.1]
		K01007	"pps, ppsA; pyruvate, water dikinase [EC:2.7.9.2]"	0.0	0.0	0.0	98.44546987997157
		K01595	ppc; phosphoenolpyruvate carboxylase [EC:4.1.1.31]	1.7711211757825671	102.77584388370246	151.58986110374676	162.60972708641003
		K00024	mdh; malate dehydrogenase [EC:1.1.1.37]	0.0	0.0	0.0	36.4803934312239
		K01676	"E4.2.1.2A, fumA, fumB; fumarate hydratase, class I [EC:4.2.1.2]"	0.0	0.0	0.0	15.213020420888583
		K01677	"E4.2.1.2AA, fumA; fumarate hydratase subunit alpha [EC:4.2.1.2]"
		K01678	"E4.2.1.2AB, fumB; fumarate hydratase subunit beta [EC:4.2.1.2]"	0.0	0.0	0.0	2.047961700163115
		K00239	"sdhA, frdA; succinate dehydrogenase / fumarate reductase, flavoprotein subunit [EC:1.3.5.1 1.3.5.4]"	0.0	0.0	0.0	66.29350662132002
		K00240	"sdhB, frdB; succinate dehydrogenase / fumarate reductase, iron-sulfur subunit [EC:1.3.5.1 1.3.5.4]"	0.0	29.438802995744805	196.9182340886775	180.5325782513954
		K00241	"sdhC, frdC; succinate dehydrogenase / fumarate reductase, cytochrome b subunit"	1.3747436495743304	0.0	0.0	73.48678377250198
		K18860	"sdhD, frdD; putative succinate dehydrogenase / fumarate reductase, subunit D"
		K01902	sucD; succinyl-CoA synthetase alpha subunit [EC:6.2.1.5]	0.0	0.0	0.0	77.80853372630423
		K01903	sucC; succinyl-CoA synthetase beta subunit [EC:6.2.1.5]	0.0	0.0	0.0	39.410108849995915
		K15038	K15038; succinyl-CoA reductase [EC:1.2.1.76]
		K15017	K15017; malonyl-CoA/succinyl-CoA reductase (NADPH) [EC:1.2.1.75 1.2.1.76]
		K14465	K14465; succinate semialdehyde reductase (NADPH) [EC:1.1.1.-]
		K14467	4hbl; 4-hydroxybutyrate---CoA ligase (AMP-forming) [EC:6.2.1.40]
		K18861	K18861; 4-hydroxybutyrate---CoA ligase (AMP-forming) [EC:6.2.1.40]
		K14534	abfD; 4-hydroxybutyryl-CoA dehydratase / vinylacetyl-CoA-Delta-isomerase [EC:4.2.1.120 5.3.3.3]	0.0	0.0	0.0	2.8815651050579603
		K15016	K15016; enoyl-CoA hydratase / 3-hydroxyacyl-CoA dehydrogenase [EC:4.2.1.17 1.1.1.35]	0.0	0.0	0.0	6.0680997764947096
		K00626	"E2.3.1.9, atoB; acetyl-CoA C-acetyltransferase [EC:2.3.1.9]"	0.0	0.0	0.0	37.44074519752012
Central metabolism	"Glycolysis (Embden-Meyerhof pathway), glucose => pyruvate"	K00844	HK; hexokinase [EC:2.7.1.1]
		K12407	GCK; glucokinase [EC:2.7.1.2]
		K00845	glk; glucokinase [EC:2.7.1.2]	299.6134134919322	0.0	0.0	29.64359384904293
		K00886	ppgK; polyphosphate glucokinase [EC:2.7.1.63]	0.0	0.0	0.0	9.372874320162477
		K08074	ADPGK; ADP-dependent glucokinase [EC:2.7.1.147]
		K00918	pfkC; ADP-dependent phosphofructokinase/glucokinase [EC:2.7.1.146 2.7.1.147]
		K01810	"GPI, pgi; glucose-6-phosphate isomerase [EC:5.3.1.9]"	1.1758529639819524	42.89397519639339	111.76065752557236	72.04869088700411
		K06859	"pgi1; glucose-6-phosphate isomerase, archaeal [EC:5.3.1.9]"
		K13810	tal-pgi; transaldolase / glucose-6-phosphate isomerase [EC:2.2.1.2 5.3.1.9]	0.0	0.0	0.0	7.817297481926011
		K15916	pgi-pmi; glucose/mannose-6-phosphate isomerase [EC:5.3.1.9 5.3.1.8]	0.0	0.0	0.0	20.918331579596856
		K00850	"pfkA, PFK; 6-phosphofructokinase 1 [EC:2.7.1.11]"	0.0	0.0	0.0	7.25441873245158
		K16370	pfkB; 6-phosphofructokinase 2 [EC:2.7.1.11]	0.0	0.0	0.0	6.396098518107312
		K00918	pfkC; ADP-dependent phosphofructokinase/glucokinase [EC:2.7.1.146 2.7.1.147]
		K01623	"ALDO; fructose-bisphosphate aldolase, class I [EC:4.1.2.13]"	35.386227080310796	0.0	0.0	74.7863148570892
		K01624	"FBA, fbaA; fructose-bisphosphate aldolase, class II [EC:4.1.2.13]"	1.6594585875150416	46.63479962933948	0.0	70.34653598533288
		K11645	"fbaB; fructose-bisphosphate aldolase, class I [EC:4.1.2.13]"	0.0	0.0	0.0	45.8593502663718
		K16305	K16305; fructose-bisphosphate aldolase / 6-deoxy-5-ketofructose 1-phosphate synthase [EC:4.1.2.13 2.2.1.11]
		K16306	"K16306; fructose-bisphosphate aldolase / 2-amino-3,7-dideoxy-D-threo-hept-6-ulosonate synthase [EC:4.1.2.13 2.2.1.10]"	0.0	0.0	0.0	4.808808220235882
		K01803	"TPI, tpiA; triosephosphate isomerase (TIM) [EC:5.3.1.1]"	979.4870366672112	793.7333605210091	0.0	146.52527212696003
		K00134	"GAPDH, gapA; glyceraldehyde 3-phosphate dehydrogenase [EC:1.2.1.12]"	278.11383121057696	0.0	0.0	106.73799460929888
		K00150	gap2; glyceraldehyde-3-phosphate dehydrogenase (NAD(P)) [EC:1.2.1.59]	0.0	0.0	0.0	24.16876781742667
		K00927	"PGK, pgk; phosphoglycerate kinase [EC:2.7.2.3]"	0.0	0.0	0.0	90.85371767915231
		K11389	gapor; glyceraldehyde-3-phosphate dehydrogenase (ferredoxin) [EC:1.2.7.6]
		K01834	"PGAM, gpmA; 2,3-bisphosphoglycerate-dependent phosphoglycerate mutase [EC:5.4.2.11]"	500.12064554565137	86.96455019454295	0.0	57.17418176252954
		K15633	"gpmI; 2,3-bisphosphoglycerate-independent phosphoglycerate mutase [EC:5.4.2.12]"	1225.0776498309433	23.67489785514815	294.6048810126219	155.1306596285287
		K15634	gpmB; probable phosphoglycerate mutase [EC:5.4.2.12]	0.0	0.0	0.0	17.547879937705016
		K15635	"apgM; 2,3-bisphosphoglycerate-independent phosphoglycerate mutase [EC:5.4.2.12]"	0.0	0.0	0.0	23.331050804131284
		K01689	"ENO, eno; enolase [EC:4.2.1.11]"	2.4728918970180933	119.81649363153757	359.9466604811431	201.24580953522673
		K00873	"PK, pyk; pyruvate kinase [EC:2.7.1.40]"	0.0	86.65688652598531	128.95332242814942	252.6135451427731
		K12406	PKLR; pyruvate kinase isozymes R/L [EC:2.7.1.40]
	"Entner-Doudoroff pathway, glucose-6P => glyceraldehyde-3P + pyruvate"	K00036	"G6PD, zwf; glucose-6-phosphate 1-dehydrogenase [EC:1.1.1.49 1.1.1.363]"	0.0	0.0	0.0	96.40752850796363
		K01057	"PGLS, pgl, devB; 6-phosphogluconolactonase [EC:3.1.1.31]"	0.0	0.0	0.0	55.662061505344965
		K07404	pgl; 6-phosphogluconolactonase [EC:3.1.1.31]	0.0	0.0	0.0	27.36713350789576
		K01690	edd; phosphogluconate dehydratase [EC:4.2.1.12]	0.0	0.0	0.0	6.468631630332288
		K01625	eda; 2-dehydro-3-deoxyphosphogluconate aldolase / (4S)-4-hydroxy-2-oxoglutarate aldolase [EC:4.1.2.14 4.1.3.42]	65.70070373625983	50.03278955578169	0.0	38.78577208783644
	"Gluconeogenesis, oxaloacetate => fructose-6P"	K01596	"E4.1.1.32, pckA, PCK; phosphoenolpyruvate carboxykinase (GTP) [EC:4.1.1.32]"	0.0	106.88558335221416	0.0	84.53066207943925
		K01610	"E4.1.1.49, pckA; phosphoenolpyruvate carboxykinase (ATP) [EC:4.1.1.49]"	3.7873081543581844	101.6501606334962	265.360133370895	118.68927515901765
		K01689	"ENO, eno; enolase [EC:4.2.1.11]"	2.4728918970180933	119.81649363153757	359.9466604811431	201.24580953522673
		K01834	"PGAM, gpmA; 2,3-bisphosphoglycerate-dependent phosphoglycerate mutase [EC:5.4.2.11]"	500.12064554565137	86.96455019454295	0.0	57.17418176252954
		K15633	"gpmI; 2,3-bisphosphoglycerate-independent phosphoglycerate mutase [EC:5.4.2.12]"	1225.0776498309433	23.67489785514815	294.6048810126219	155.1306596285287
		K15634	gpmB; probable phosphoglycerate mutase [EC:5.4.2.12]	0.0	0.0	0.0	17.547879937705016
		K15635	"apgM; 2,3-bisphosphoglycerate-independent phosphoglycerate mutase [EC:5.4.2.12]"	0.0	0.0	0.0	23.331050804131284
		K00927	"PGK, pgk; phosphoglycerate kinase [EC:2.7.2.3]"	0.0	0.0	0.0	90.85371767915231
		K00134	"GAPDH, gapA; glyceraldehyde 3-phosphate dehydrogenase [EC:1.2.1.12]"	278.11383121057696	0.0	0.0	106.73799460929888
		K00150	gap2; glyceraldehyde-3-phosphate dehydrogenase (NAD(P)) [EC:1.2.1.59]	0.0	0.0	0.0	24.16876781742667
		K01803	"TPI, tpiA; triosephosphate isomerase (TIM) [EC:5.3.1.1]"	979.4870366672112	793.7333605210091	0.0	146.52527212696003
		K01623	"ALDO; fructose-bisphosphate aldolase, class I [EC:4.1.2.13]"	35.386227080310796	0.0	0.0	74.7863148570892
		K01624	"FBA, fbaA; fructose-bisphosphate aldolase, class II [EC:4.1.2.13]"	1.6594585875150416	46.63479962933948	0.0	70.34653598533288
		K11645	"fbaB; fructose-bisphosphate aldolase, class I [EC:4.1.2.13]"	0.0	0.0	0.0	45.8593502663718
		K03841	"FBP, fbp; fructose-1,6-bisphosphatase I [EC:3.1.3.11]"	6.150017191597517	97.21901381513715	0.0	83.88398174344604
		K02446	"glpX; fructose-1,6-bisphosphatase II [EC:3.1.3.11]"	0.0	0.0	0.0	5.69140575595259
		K11532	"glpX-SEBP; fructose-1,6-bisphosphatase II / sedoheptulose-1,7-bisphosphatase [EC:3.1.3.11 3.1.3.37]"
		K01086	"fbp-SEBP; fructose-1,6-bisphosphatase I / sedoheptulose-1,7-bisphosphatase [EC:3.1.3.11 3.1.3.37]"
		K04041	"fbp3; fructose-1,6-bisphosphatase III [EC:3.1.3.11]"
		K01622	"K01622; fructose 1,6-bisphosphate aldolase/phosphatase [EC:4.1.2.13 3.1.3.11]"	0.0	0.0	0.0	15.315069552363614
	TCA cycle	K01647	"CS, gltA; citrate synthase [EC:2.3.3.1]"	0.0	0.0	0.0	63.46860031914647
		K05942	E2.3.3.3; citrate (Re)-synthase [EC:2.3.3.3]
		K01681	"ACO, acnA; aconitate hydratase [EC:4.2.1.3]"	0.0	0.0	0.0	18.7755283524212
		K01682	acnB; aconitate hydratase 2 / 2-methylisocitrate dehydratase [EC:4.2.1.3 4.2.1.99]	0.0	0.0	0.0	36.08198869967891
		K00031	"IDH1, IDH2, icd; isocitrate dehydrogenase [EC:1.1.1.42]"	2.2893676226551913	327.94355248031235	182.98104494233866	139.38327444460026
		K00030	IDH3; isocitrate dehydrogenase (NAD+) [EC:1.1.1.41]	0.0	0.0	0.0	33.99528173064913
		K00164	"OGDH, sucA; 2-oxoglutarate dehydrogenase E1 component [EC:1.2.4.2]"	0.0	0.0	0.0	6.687356056484287
		K00658	"DLST, sucB; 2-oxoglutarate dehydrogenase E2 component (dihydrolipoamide succinyltransferase) [EC:2.3.1.61]"	0.0	0.0	0.0	21.43886125797338
		K00382	"DLD, lpd, pdhD; dihydrolipoamide dehydrogenase [EC:1.8.1.4]"	0.0	0.0	0.0	92.01208519341317
		K00174	"korA, oorA, oforA; 2-oxoglutarate/2-oxoacid ferredoxin oxidoreductase subunit alpha [EC:1.2.7.3 1.2.7.11]"	1.4691047970501498	0.0	0.0	17.92953138375548
		K00175	"korB, oorB, oforB; 2-oxoglutarate/2-oxoacid ferredoxin oxidoreductase subunit beta [EC:1.2.7.3 1.2.7.11]"	1.8072037858547438	0.0	0.0	48.115189826947024
		K00177	"korC, oorC; 2-oxoglutarate ferredoxin oxidoreductase subunit gamma [EC:1.2.7.3]"
		K00176	"korD, oorD; 2-oxoglutarate ferredoxin oxidoreductase subunit delta [EC:1.2.7.3]"
		K01902	sucD; succinyl-CoA synthetase alpha subunit [EC:6.2.1.5]	0.0	0.0	0.0	77.80853372630423
		K01903	sucC; succinyl-CoA synthetase beta subunit [EC:6.2.1.5]	0.0	0.0	0.0	39.410108849995915
		K01899	LSC1; succinyl-CoA synthetase alpha subunit [EC:6.2.1.4 6.2.1.5]
		K01900	LSC2; succinyl-CoA synthetase beta subunit [EC:6.2.1.4 6.2.1.5]
		K18118	"aarC, cat1; succinyl-CoA:acetate CoA-transferase [EC:2.8.3.18]"
		K00234	"SDHA, SDH1; succinate dehydrogenase (ubiquinone) flavoprotein subunit [EC:1.3.5.1]"
		K00235	"SDHB, SDH2; succinate dehydrogenase (ubiquinone) iron-sulfur subunit [EC:1.3.5.1]"	0.0	0.0	0.0	4.651049580122713
		K00236	"SDHC, SDH3; succinate dehydrogenase (ubiquinone) cytochrome b560 subunit"
		K00237	"SDHD, SDH4; succinate dehydrogenase (ubiquinone) membrane anchor subunit"
		K00239	"sdhA, frdA; succinate dehydrogenase / fumarate reductase, flavoprotein subunit [EC:1.3.5.1 1.3.5.4]"	0.0	0.0	0.0	66.29350662132002
		K00240	"sdhB, frdB; succinate dehydrogenase / fumarate reductase, iron-sulfur subunit [EC:1.3.5.1 1.3.5.4]"	0.0	29.438802995744805	196.9182340886775	180.5325782513954
		K00241	"sdhC, frdC; succinate dehydrogenase / fumarate reductase, cytochrome b subunit"	1.3747436495743304	0.0	0.0	73.48678377250198
		K00242	"sdhD, frdD; succinate dehydrogenase / fumarate reductase, membrane anchor subunit"	0.0	0.0	0.0	45.91956013291823
		K18859	"sdhD, frdD; succinate dehydrogenase / fumarate reductase, subunit D"
		K18860	"sdhD, frdD; putative succinate dehydrogenase / fumarate reductase, subunit D"
		K00244	frdA; fumarate reductase flavoprotein subunit [EC:1.3.5.4]
		K00245	frdB; fumarate reductase iron-sulfur subunit [EC:1.3.5.4]
		K00246	frdC; fumarate reductase subunit C
		K00247	frdD; fumarate reductase subunit D
		K01676	"E4.2.1.2A, fumA, fumB; fumarate hydratase, class I [EC:4.2.1.2]"	0.0	0.0	0.0	15.213020420888583
		K01679	"E4.2.1.2B, fumC, FH; fumarate hydratase, class II [EC:4.2.1.2]"	0.0	0.0	0.0	22.80834126489293
		K01677	"E4.2.1.2AA, fumA; fumarate hydratase subunit alpha [EC:4.2.1.2]"
		K01678	"E4.2.1.2AB, fumB; fumarate hydratase subunit beta [EC:4.2.1.2]"	0.0	0.0	0.0	2.047961700163115
		K00026	MDH2; malate dehydrogenase [EC:1.1.1.37]
		K00025	MDH1; malate dehydrogenase [EC:1.1.1.37]
		K00024	mdh; malate dehydrogenase [EC:1.1.1.37]	0.0	0.0	0.0	36.4803934312239
		K00116	mqo; malate dehydrogenase (quinone) [EC:1.1.5.4]	0.0	0.0	0.0	29.579868077880654
Methane metabolism	"Methanogenesis, methanol => methane"	K14080	mtaA; [methyl-Co(III) methanol-specific corrinoid protein]:coenzyme M methyltransferase [EC:2.1.1.246]
		K04480	mtaB; methanol---5-hydroxybenzimidazolylcobamide Co-methyltransferase [EC:2.1.1.90]
		K14081	mtaC; methanol corrinoid protein
		K00399	mcrA; methyl-coenzyme M reductase alpha subunit [EC:2.8.4.1]
		K00401	mcrB; methyl-coenzyme M reductase beta subunit [EC:2.8.4.1]
		K00402	mcrG; methyl-coenzyme M reductase gamma subunit [EC:2.8.4.1]
		K22480	hdrA1; heterodisulfide reductase subunit A1 [EC:1.8.7.3]
		K22481	hdrB1; heterodisulfide reductase subunit B1 [EC:1.8.7.3]
		K22482	hdrC1; heterodisulfide reductase subunit C1 [EC:1.8.7.3]
		K03388	hdrA2; heterodisulfide reductase subunit A2 [EC:1.8.7.3 1.8.98.4 1.8.98.5 1.8.98.6]
		K03389	hdrB2; heterodisulfide reductase subunit B2 [EC:1.8.7.3 1.8.98.4 1.8.98.5 1.8.98.6]
		K03390	hdrC2; heterodisulfide reductase subunit C2 [EC:1.8.7.3 1.8.98.4 1.8.98.5 1.8.98.6]
		K08264	hdrD; heterodisulfide reductase subunit D [EC:1.8.98.1]	2.3227184262865723	0.0	0.0	2.711448060220081
		K08265	hdrE; heterodisulfide reductase subunit E [EC:1.8.98.1]
		K14126	"mvhA, vhuA, vhcA; F420-non-reducing hydrogenase large subunit [EC:1.12.99.- 1.8.98.5]"
		K14128	"mvhG, vhuG, vhcG; F420-non-reducing hydrogenase small subunit [EC:1.12.99.- 1.8.98.5]"
		K14127	"mvhD, vhuD, vhcD; F420-non-reducing hydrogenase iron-sulfur subunit [EC:1.12.99.- 1.8.98.5 1.8.98.6]"
		K22516	fdhA; formate dehydrogenase (coenzyme F420) alpha subunit [EC:1.17.98.3 1.8.98.6]
		K00125	fdhB; formate dehydrogenase (coenzyme F420) beta subunit [EC:1.17.98.3 1.8.98.6]
	"Methanogenesis, acetate => methane"	K00925	ackA; acetate kinase [EC:2.7.2.1]	0.0	61.7904547901992	0.0	100.52584822069281
		K00625	"E2.3.1.8, pta; phosphate acetyltransferase [EC:2.3.1.8]"
		K13788	pta; phosphate acetyltransferase [EC:2.3.1.8]	0.0	0.0	0.0	17.20230167301317
		K01895	"ACSS1_2, acs; acetyl-CoA synthetase [EC:6.2.1.1]"	0.0	0.0	0.0	60.28535301852554
		K00193	"cdhC; acetyl-CoA decarbonylase/synthase, CODH/ACS complex subunit beta [EC:2.3.1.169]"
		K00197	"cdhE, acsC; acetyl-CoA decarbonylase/synthase, CODH/ACS complex subunit gamma [EC:2.1.1.245]"
		K00194	"cdhD, acsD; acetyl-CoA decarbonylase/synthase, CODH/ACS complex subunit delta [EC:2.1.1.245]"
		K00577	mtrA; tetrahydromethanopterin S-methyltransferase subunit A [EC:2.1.1.86]	0.0	0.0	0.0	8.662433053960841
		K00578	mtrB; tetrahydromethanopterin S-methyltransferase subunit B [EC:2.1.1.86]
		K00579	mtrC; tetrahydromethanopterin S-methyltransferase subunit C [EC:2.1.1.86]
		K00580	mtrD; tetrahydromethanopterin S-methyltransferase subunit D [EC:2.1.1.86]
		K00581	mtrE; tetrahydromethanopterin S-methyltransferase subunit E [EC:2.1.1.86]
		K00582	mtrF; tetrahydromethanopterin S-methyltransferase subunit F [EC:2.1.1.86]
		K00583	mtrG; tetrahydromethanopterin S-methyltransferase subunit G [EC:2.1.1.86]
		K00584	mtrH; tetrahydromethanopterin S-methyltransferase subunit H [EC:2.1.1.86]
		K00399	mcrA; methyl-coenzyme M reductase alpha subunit [EC:2.8.4.1]
		K00401	mcrB; methyl-coenzyme M reductase beta subunit [EC:2.8.4.1]
		K00402	mcrG; methyl-coenzyme M reductase gamma subunit [EC:2.8.4.1]
		K22480	hdrA1; heterodisulfide reductase subunit A1 [EC:1.8.7.3]
		K22481	hdrB1; heterodisulfide reductase subunit B1 [EC:1.8.7.3]
		K22482	hdrC1; heterodisulfide reductase subunit C1 [EC:1.8.7.3]
		K03388	hdrA2; heterodisulfide reductase subunit A2 [EC:1.8.7.3 1.8.98.4 1.8.98.5 1.8.98.6]
		K03389	hdrB2; heterodisulfide reductase subunit B2 [EC:1.8.7.3 1.8.98.4 1.8.98.5 1.8.98.6]
		K03390	hdrC2; heterodisulfide reductase subunit C2 [EC:1.8.7.3 1.8.98.4 1.8.98.5 1.8.98.6]
		K08264	hdrD; heterodisulfide reductase subunit D [EC:1.8.98.1]	2.3227184262865723	0.0	0.0	2.711448060220081
		K08265	hdrE; heterodisulfide reductase subunit E [EC:1.8.98.1]
		K14126	"mvhA, vhuA, vhcA; F420-non-reducing hydrogenase large subunit [EC:1.12.99.- 1.8.98.5]"
		K14128	"mvhG, vhuG, vhcG; F420-non-reducing hydrogenase small subunit [EC:1.12.99.- 1.8.98.5]"
		K14127	"mvhD, vhuD, vhcD; F420-non-reducing hydrogenase iron-sulfur subunit [EC:1.12.99.- 1.8.98.5 1.8.98.6]"
		K22516	fdhA; formate dehydrogenase (coenzyme F420) alpha subunit [EC:1.17.98.3 1.8.98.6]
		K00125	fdhB; formate dehydrogenase (coenzyme F420) beta subunit [EC:1.17.98.3 1.8.98.6]
	"Methanogenesis, CO2 => methane"	K00200	"fwdA, fmdA; formylmethanofuran dehydrogenase subunit A [EC:1.2.7.12]"	0.0	0.0	0.0	2.6410244907646145
		K00201	"fwdB, fmdB; formylmethanofuran dehydrogenase subunit B [EC:1.2.7.12]"
		K00202	"fwdC, fmdC; formylmethanofuran dehydrogenase subunit C [EC:1.2.7.12]"	0.0	0.0	0.0	9.030917437224952
		K00203	"fwdD, fmdD; formylmethanofuran dehydrogenase subunit D [EC:1.2.7.12]"
		K11261	"fwdE, fmdE; formylmethanofuran dehydrogenase subunit E [EC:1.2.7.12]"	0.0	0.0	0.0	1.550021708943425
		K00205	"fwdF, fmdF; 4Fe-4S ferredoxin"
		K11260	fwdG; 4Fe-4S ferredoxin
		K00204	fwdH; 4Fe-4S ferredoxin
		K00672	ftr; formylmethanofuran--tetrahydromethanopterin N-formyltransferase [EC:2.3.1.101]
		K01499	mch; methenyltetrahydromethanopterin cyclohydrolase [EC:3.5.4.27]
		K00319	mtd; methylenetetrahydromethanopterin dehydrogenase [EC:1.5.98.1]
		K13942	"hmd; 5,10-methenyltetrahydromethanopterin hydrogenase [EC:1.12.98.2]"
		K00320	"mer; 5,10-methylenetetrahydromethanopterin reductase [EC:1.5.98.2]"	0.0	0.0	0.0	8.562493465255319
		K00577	mtrA; tetrahydromethanopterin S-methyltransferase subunit A [EC:2.1.1.86]	0.0	0.0	0.0	8.662433053960841
		K00578	mtrB; tetrahydromethanopterin S-methyltransferase subunit B [EC:2.1.1.86]
		K00579	mtrC; tetrahydromethanopterin S-methyltransferase subunit C [EC:2.1.1.86]
		K00580	mtrD; tetrahydromethanopterin S-methyltransferase subunit D [EC:2.1.1.86]
		K00581	mtrE; tetrahydromethanopterin S-methyltransferase subunit E [EC:2.1.1.86]
		K00582	mtrF; tetrahydromethanopterin S-methyltransferase subunit F [EC:2.1.1.86]
		K00583	mtrG; tetrahydromethanopterin S-methyltransferase subunit G [EC:2.1.1.86]
		K00584	mtrH; tetrahydromethanopterin S-methyltransferase subunit H [EC:2.1.1.86]
		K00399	mcrA; methyl-coenzyme M reductase alpha subunit [EC:2.8.4.1]
		K00401	mcrB; methyl-coenzyme M reductase beta subunit [EC:2.8.4.1]
		K00402	mcrG; methyl-coenzyme M reductase gamma subunit [EC:2.8.4.1]
		K22480	hdrA1; heterodisulfide reductase subunit A1 [EC:1.8.7.3]
		K22481	hdrB1; heterodisulfide reductase subunit B1 [EC:1.8.7.3]
		K22482	hdrC1; heterodisulfide reductase subunit C1 [EC:1.8.7.3]
		K03388	hdrA2; heterodisulfide reductase subunit A2 [EC:1.8.7.3 1.8.98.4 1.8.98.5 1.8.98.6]
		K03389	hdrB2; heterodisulfide reductase subunit B2 [EC:1.8.7.3 1.8.98.4 1.8.98.5 1.8.98.6]
		K03390	hdrC2; heterodisulfide reductase subunit C2 [EC:1.8.7.3 1.8.98.4 1.8.98.5 1.8.98.6]
		K08264	hdrD; heterodisulfide reductase subunit D [EC:1.8.98.1]	2.3227184262865723	0.0	0.0	2.711448060220081
		K08265	hdrE; heterodisulfide reductase subunit E [EC:1.8.98.1]
		K14126	"mvhA, vhuA, vhcA; F420-non-reducing hydrogenase large subunit [EC:1.12.99.- 1.8.98.5]"
		K14128	"mvhG, vhuG, vhcG; F420-non-reducing hydrogenase small subunit [EC:1.12.99.- 1.8.98.5]"
		K14127	"mvhD, vhuD, vhcD; F420-non-reducing hydrogenase iron-sulfur subunit [EC:1.12.99.- 1.8.98.5 1.8.98.6]"
		K22516	fdhA; formate dehydrogenase (coenzyme F420) alpha subunit [EC:1.17.98.3 1.8.98.6]
		K00125	fdhB; formate dehydrogenase (coenzyme F420) beta subunit [EC:1.17.98.3 1.8.98.6]
	"Methanogenesis, methylamine -> methane"	K14082	mtbA; [methyl-Co(III) methylamine-specific corrinoid
		K16177	mtmC; monomethylamine corrinoid protein
		K16176	mtmB; methylamine-corrinoid protein Co-methyltransferase (non-essential)
		K00399	mcrA; methyl-coenzyme M reductase alpha subunit [EC:2.8.4.1]
		K00401	mcrB; methyl-coenzyme M reductase beta subunit [EC:2.8.4.1]
		K00402	mcrG; methyl-coenzyme M reductase gamma subunit [EC:2.8.4.1]
	"Methanogenesis, dimethylamine -> methane"	K14082	mtbA; [methyl-Co(III) methylamine-specific corrinoid protein]:coenzyme M methyltransferase [EC:2.1.1.247]
		K16179	mtbC; dimethylamine corrinoid protein
		K16178	mtbB; dimethylamine corrinoid protein Co-methyltransferase (non-essential)
		K00399	mcrA; methyl-coenzyme M reductase alpha subunit [EC:2.8.4.1]
		K00401	mcrB; methyl-coenzyme M reductase beta subunit [EC:2.8.4.1]
		K00402	mcrG; methyl-coenzyme M reductase gamma subunit [EC:2.8.4.1]
	"Methanogenesis, trimethylamine -> methane"	K14082	mtbA; [methyl-Co(III) methylamine-specific corrinoid protein]:coenzyme M methyltransferase [EC:2.1.1.247]
		K14084	mttC; trimethylamine corrinoid protein
		K14083	mttB; trimethylamine methyltransferase (non-essential)	0.0	0.0	0.0	6.943243594425816
		K00399	mcrA; methyl-coenzyme M reductase alpha subunit [EC:2.8.4.1]
		K00401	mcrB; methyl-coenzyme M reductase beta subunit [EC:2.8.4.1]
		K00402	mcrG; methyl-coenzyme M reductase gamma subunit [EC:2.8.4.1]
	"Methane oxidation, methane -> methanol"	K16157	mmoX; methane monooxygenase component A alpha chain [EC:1.14.13.25]
		K16158	mmoY; methane monooxygenase component A beta chain [EC:1.14.13.25]
		K16159	mmoZ; methane monooxygenase component A gamma chain [EC:1.14.13.25]
		K16160	mmoB; methane monooxygenase regulatory protein B
		K16161	mmoC; methane monooxygenase component C [EC:1.14.13.25]
		K16162	mmoD; methane monooxygenase component D
		K10944	pmoA-amoA; methane/ammonia monooxygenase subunit A [EC:1.14.18.3 1.14.99.39]	0.0	66.59073308004967	0.0	5.068651150870242
		K10945	pmoB-amoB; methane/ammonia monooxygenase subunit B	0.0	0.0	0.0	5.580812976261043
		K10946	pmoC-amoC; methane/ammonia monooxygenase subunit C	0.0	0.0	0.0	12.813731951986703
	"Methane oxidation, methanol -> Formaldehyde"	K14028	"mdh1, mxaF; methanol dehydrogenase (cytochrome c) subunit 1 [EC:1.1.2.7]"
		K14029	"mdh2, mxaI; methanol dehydrogenase (cytochrome c) subunit 2 [EC:1.1.2.7]"
		K23995	xoxF; lanthanide-dependent methanol dehydrogenase [EC:1.1.2.10]
Fermentation	Mixed acid: lactate (Pyruvate to Lactate)	K00016	LDH; L-lactate dehydrogenase	1.4772243328602928	0.0	0.0	0.0
	Mixed acid: formate	K00656	"E2.3.1.54, pflD; formate C-acetyltransferase [EC:2.3.1.54]"
	Mixed acid: formate to CO2 & H2	K00122	FDH; formate dehydrogenase [EC:1.17.1.9]	0.0	0.0	0.0	5.401835851791223
		K00123	"fdoG, fdhF, fdwA; formate dehydrogenase major subunit [EC:1.17.1.9]"	0.0	0.0	0.0	7.680177201907879
		K00124	"fdoH, fdsB; formate dehydrogenase iron-sulfur subunit"	0.0	0.0	0.0	31.604642387102245
		K00125	fdhB; formate dehydrogenase (coenzyme F420) beta subunit [EC:1.17.98.3 1.8.98.6]
		K00126	fdsD; formate dehydrogenase subunit delta [EC:1.17.1.9]	0.0	0.0	0.0	5.1752182197766405
		K00127	"fdoI, fdsG; formate dehydrogenase subunit gamma"	0.0	0.0	0.0	4.506985388488278
		K22515	fdwB; formate dehydrogenase beta subunit [EC:1.17.1.9]
		K22516	fdhA; formate dehydrogenase (coenzyme F420) alpha subunit [EC:1.17.98.3 1.8.98.6]
		K00125	fdhB; formate dehydrogenase (coenzyme F420) beta subunit [EC:1.17.98.3 1.8.98.6]
	Mixed acid: acetate	K00156	poxB; pyruvate dehydrogenase (quinone) [EC:1.2.5.1]	0.0	0.0	0.0	8.41526495946662
		K00158	"E1.2.3.3, poxL; pyruvate oxidase [EC:1.2.3.3]"
		K01512	acyP; acylphosphatase [EC:3.6.1.7]	0.0	0.0	0.0	97.61060074941501
		K00467	lactate 2-monooxygenase [EC:1.13.12.4]
		K01067	lactate 2-monooxygenase [EC:1.13.12.4]
		K04020	eutD; phosphotransacetylase
		K13788	pta; phosphate acetyltransferase	0.0	0.0	0.0	17.20230167301317
		K00625	"E2.3.1.8, pta; phosphate acetyltransferase [EC:2.3.1.8]"
		K01512	acyP; acylphosphatase [EC:3.6.1.7]	0.0	0.0	0.0	97.61060074941501
	"Mixed acid: ethanol, acetate to acetylaldehyde"	K00128	aldehyde dehydrogenase (NAD+)	0.0	0.0	0.0	17.200719515936036
		K14085	aldehyde dehydrogenase (NAD+)
		K00149	aldehyde dehydrogenase (NAD+)
		K00129	aldehyde dehydrogenase (NAD(P)+)
		K00138	aldB; aldehyde dehydrogenase	0.0	0.0	0.0	7.945698318496835
	"Mixed acid: ethanol, Acetyl-CoA to acetylaldehyde (reversible)"	K00132	acetaldehyde dehydrogenase (acetylating) [EC:1.2.1.10]
		K04021	aldehyde dehydrogenase
		K04072	acetaldehyde dehydrogenase / alcohol dehydrogenase [EC:1.2.1.10 1.1.1.1]
		K04073	acetaldehyde dehydrogenase [EC:1.2.1.10]
		K18366	acetaldehyde/propanal dehydrogenase [EC:1.2.1.10 1.2.1.87]
	"Mixed acid: ethanol, acetylaldehyde to ethanol"	K13951	alcohol dehydrogenase
		K13980	alcohol dehydrogenase
		K13952	alcohol dehydrogenase
		K13953	alcohol dehydrogenase	0.0	0.0	0.0	19.63560651907339
		K13954	alcohol dehydrogenase
		K00001	alcohol dehydrogenase
		K00121	alcohol dehydrogenase	0.0	0.0	0.0	45.87589259758937
		K04072	alcohol dehydrogenase
		K18857	alcohol dehydrogenase
		K14028	"mdh1, mxaF; methanol dehydrogenase (cytochrome c) subunit 1 [EC:1.1.2.7]"
		K14029	"mdh2, mxaI; methanol dehydrogenase (cytochrome c) subunit 2 [EC:1.1.2.7]"
		K00114	exaA; alcohol dehydrogenase (cytochrome c)	0.0	0.0	0.0	9.801392774742219
		K00002	adh; alcohol dehydrogenase (NADP+)
		K04022	eutG; alcohol dehydrogenase
	"Mixed acid: succinate (phosphoenolpyruvate to succinate via oxaloacetate, malate & fumarate)"	K01595	ppc; phosphoenolpyruvate carboxylase [EC:4.1.1.31]	1.7711211757825671	102.77584388370246	151.58986110374676	162.60972708641003
		K01596	pckA; phosphoenolpyruvate carboxykinase (GTP)	0.0	106.88558335221416	0.0	84.53066207943925
		K20370	PEPCK; phosphoenolpyruvate carboxykinase (diphosphate)
		K01610	pckA; phosphoenolpyruvate carboxykinase (ATP)	3.7873081543581844	101.6501606334962	265.360133370895	118.68927515901765
		K00025	MDH1; malate dehydrogenase [EC:1.1.1.37]
		K00026	MDH2; malate dehydrogenase [EC:1.1.1.37]
		K00024	mdh; malate dehydrogenase	0.0	0.0	0.0	36.4803934312239
		K00051	malate dehydrogenase (NADP+)
		K00116	mqo; malate dehydrogenase (quinone)	0.0	0.0	0.0	29.579868077880654
		K01676	"E4.2.1.2A, fumA, fumB; fumarate hydratase, class I [EC:4.2.1.2]"	0.0	0.0	0.0	15.213020420888583
		K01679	"E4.2.1.2B, fumC, FH; fumarate hydratase, class II [EC:4.2.1.2]"	0.0	0.0	0.0	22.80834126489293
		K01677	"E4.2.1.2AA, fumA; fumarate hydratase subunit alpha [EC:4.2.1.2]"
		K01678	"E4.2.1.2AB, fumB; fumarate hydratase subunit beta [EC:4.2.1.2]"	0.0	0.0	0.0	2.047961700163115
		K00244	frdA; fumarate reductase flavoprotein subunit [EC:1.3.5.4]
		K00245	frdB; fumarate reductase flavoprotein subunit [EC:1.3.5.4]
		K00246	frdC; fumarate reductase flavoprotein subunit [EC:1.3.5.4]
		K00247	frdD; fumarate reductase flavoprotein subunit [EC:1.3.5.4]
Anaplerotic Reaction	Glyoxylate shunt	K01637	aceA; isocitrate lyase	0.0	0.0	0.0	32.99871614680966
		K01638	aceB; malate synthase	0.0	0.0	0.0	94.07898003993263
		K19282	aceB; bifunctional (S)-malyl-CoA lyase/thioesterase [EC:4.1.3.24 3.1.2.30]
	Anaplerotic genes	K00029	maeB; malate dehydrogenase (oxaloacetate-decarboxylating) (NADP+)	0.0	0.0	0.0	50.18108264065096
		K00027	"ME2, sfcA, maeA; malate dehydrogenase (oxaloacetate-decarboxylating) [EC:1.1.1.38]"	0.0	0.0	0.0	36.15264080293441
		K00028	E1.1.1.39; malate dehydrogenase (decarboxylating) [EC:1.1.1.39]
		K01958	pyruvate carboxylase	0.0	0.0	0.0	13.498050046892576
		K01959	pycA; pyruvate carboxylase subunit A [EC:6.4.1.1]	0.0	0.0	0.0	9.082249644616356
		K01960	pycB; pyruvate carboxylase subunit B [EC:6.4.1.1]	0.0	0.0	0.0	9.478562412914915
		K01595	ppc; phosphoenolpyruvate carboxylase	1.7711211757825671	102.77584388370246	151.58986110374676	162.60972708641003
		K01610	pckA; phosphoenolpyruvate carboxykinase (ATP)	3.7873081543581844	101.6501606334962	265.360133370895	118.68927515901765
		K01596	pckA; phosphoenolpyruvate carboxykinase (GTP)	0.0	106.88558335221416	0.0	84.53066207943925
		K20370	PEPCK; phosphoenolpyruvate carboxykinase (diphosphate)
Nitrogen metabolism	"Dissimilatory nitrate reduction, nitrate -> nitrite (narGHI or napAB)"	K00370	"narG, narZ, nxrA; nitrate reductase / nitrite oxidoreductase, alpha subunit [EC:1.7.5.1 1.7.99.-]"	0.0	0.0	0.0	7.140714377175005
		K00371	"narH, narY, nxrB; nitrate reductase / nitrite oxidoreductase, beta subunit [EC:1.7.5.1 1.7.99.-]"	0.0	0.0	0.0	11.146138392689268
		K00374	"narI, narV; nitrate reductase gamma subunit [EC:1.7.5.1 1.7.99.-]"	0.0	43.811284759013404	0.0	10.195859693117457
		K02567	napA; nitrate reductase (cytochrome) [EC:1.9.6.1]
		K02568	"napB; nitrate reductase (cytochrome), electron transfer subunit"	0.0	24.51201790725069	0.0	0.0
	"Dissimilatory nitrate reduction, nitrite -> ammonia (nirBD or nrfAH)"	K00362	nirB; nitrite reductase (NADH) large subunit [EC:1.7.1.15]	0.0	0.0	0.0	8.46364380698071
		K00363	nirD; nitrite reductase (NADH) small subunit [EC:1.7.1.15]	0.0	0.0	0.0	11.595224889271728
		K03385	nrfA; nitrite reductase (cytochrome c-552) [EC:1.7.2.2]	0.0	0.0	0.0	45.20256170460803
		K15876	nrfH; cytochrome c nitrite reductase small subunit	0.0	0.0	0.0	55.69465394113388
	"Assimilatory nitrate reduction, nitrate -> nitrite (narB or NR or nasAB)"	K00367	narB; ferredoxin-nitrate reductase [EC:1.7.7.2]	0.0	0.0	0.0	30.37869918612475
		K10534	NR; nitrate reductase (NAD(P)H) [EC:1.7.1.1 1.7.1.2 1.7.1.3]
		K00372	nasA; assimilatory nitrate reductase catalytic subunit [EC:1.7.99.-]
		K00360	nasB; assimilatory nitrate reductase electron transfer subunit [EC:1.7.99.-]
	"Assimilatory nitrate reduction, nitrite -> ammonia (NIT-6 or nirA)"	K17877	NIT-6; nitrite reductase (NAD(P)H) [EC:1.7.1.4]
		K00366	nirA; ferredoxin-nitrite reductase [EC:1.7.7.1]	0.0	0.0	0.0	12.310992750966376
	"Denitrification, nitrite -> nitric oxide (nirK or nirS) "	K00368	nirK; nitrite reductase (NO-forming) [EC:1.7.2.1]	0.0	0.0	0.0	32.1766449090548
		K15864	nirS; nitrite reductase (NO-forming) / hydroxylamine reductase [EC:1.7.2.1 1.7.99.1]
	"Denitrification, nitric oxide -> nitrous oxide (norBC) "	K04561	norB; nitric oxide reductase subunit B [EC:1.7.2.5]	0.0	0.0	0.0	40.337270476718516
		K02305	norC; nitric oxide reductase subunit C
	"Denitrification, nitrous oxide -> nitrogen (nosZ) "	K00376	nosZ; nitrous-oxide reductase [EC:1.7.2.4]	0.0	0.0	0.0	13.271959800570372
	"Nitrogen fixation, nitrogen -> ammonia (nifKDH or vnfDKGH) "	K02588	nifH; nitrogenase iron protein NifH
		K02586	nifD; nitrogenase molybdenum-iron protein alpha chain [EC:1.18.6.1]
		K02591	nifK; nitrogenase molybdenum-iron protein beta chain [EC:1.18.6.1]
		K22896	vnfD; vanadium-dependent nitrogenase alpha chain [EC:1.18.6.2]
		K22897	vnfK; vanadium-dependent nitrogenase beta chain [EC:1.18.6.2]
		K22898	vnfG; vanadium nitrogenase delta subunit [EC:1.18.6.2]
		K22899	vnfH; vanadium nitrogenase iron protein
	"Nitrification, ammonia -> hydroxylamine (amoABC) "	K10944	pmoA-amoA; methane/ammonia monooxygenase subunit A [EC:1.14.18.3 1.14.99.39]	0.0	66.59073308004967	0.0	5.068651150870242
		K10945	pmoB-amoB; methane/ammonia monooxygenase subunit B	0.0	0.0	0.0	5.580812976261043
		K10946	pmoC-amoC; methane/ammonia monooxygenase subunit C	0.0	0.0	0.0	12.813731951986703
	"Nitrification, hydroxylamine -> nitrite (hao) "	K10535	hao; hydroxylamine dehydrogenase [EC:1.7.2.6]
	"Nitrification, nitrite -> nitrate (nxrAB) "	K00370	"narG, narZ, nxrA; nitrate reductase / nitrite oxidoreductase, alpha subunit [EC:1.7.5.1 1.7.99.-]"	0.0	0.0	0.0	7.140714377175005
		K00371	"narH, narY, nxrB; nitrate reductase / nitrite oxidoreductase, beta subunit [EC:1.7.5.1 1.7.99.-]"	0.0	0.0	0.0	11.146138392689268
	"Anammox, nitric oxide + ammonia -> hydrazine (hzs) "	K20932	hydrazine synthase subunit [EC:1.7.2.7]
		K20933	hydrazine synthase subunit [EC:1.7.2.7]
		K20934	hydrazine synthase subunit [EC:1.7.2.7]
	"Anammox, hydrazine -> nitrogen (hdh)"	K20935	hdh; hydrazine dehydrogenase [EC:1.7.2.8]
Sulfur metabolism	"Assimilatory sulfate reduction, sulfate -> sulfite"	K13811	PAPSS; 3'-phosphoadenosine 5'-phosphosulfate synthase [EC:2.7.7.4 2.7.1.25]
		K00958	"sat, met3; sulfate adenylyltransferase [EC:2.7.7.4]"	0.0	0.0	0.0	42.92567945490695
		K00955	cysNC; bifunctional enzyme CysN/CysC [EC:2.7.7.4 2.7.1.25]	0.0	0.0	0.0	12.2352425860179
		K00957	cysD; sulfate adenylyltransferase subunit 2 [EC:2.7.7.4]	0.0	144.73070359794914	0.0	56.76624892947558
		K00956	cysN; sulfate adenylyltransferase subunit 1 [EC:2.7.7.4]	0.0	0.0	0.0	12.2352425860179
		K00860	cysN; sulfate adenylyltransferase subunit 1 [EC:2.7.7.4]
		K13811	PAPSS; 3'-phosphoadenosine 5'-phosphosulfate synthase [EC:2.7.7.4 2.7.1.25]
	"Assimilatory sulfate reduction, sulfite -> sulfide (cysJI or sir) "	K00380	sulfite reductase (NADPH) flavoprotein alpha-component [EC:1.8.1.2]	0.0	0.0	0.0	11.480852512118144
		K00381	sulfite reductase (NADPH) hemoprotein beta-component [EC:1.8.1.2]	0.0	0.0	0.0	30.176024864544104
		K00392	sulfite reductase (ferredoxin) [EC:1.8.7.1]	0.0	0.0	0.0	24.92850206634252
	"Dissimilatory sulfate reduction, sulfate -> sulfite (reversible) (sat and aprAB) "	K00956	cysN; sulfate adenylyltransferase subunit 1 [EC:2.7.7.4]	0.0	0.0	0.0	12.2352425860179
		K00957	cysD; sulfate adenylyltransferase subunit 2 [EC:2.7.7.4]	0.0	144.73070359794914	0.0	56.76624892947558
		K00958	"sat, met3; sulfate adenylyltransferase [EC:2.7.7.4]"	0.0	0.0	0.0	42.92567945490695
		K00394	"aprA; adenylylsulfate reductase, subunit A [EC:1.8.99.2]"	0.0	0.0	0.0	13.186189307466721
		K00395	"aprB; adenylylsulfate reductase, subunit B [EC:1.8.99.2]"
	"Dissimilatory sulfate reduction, sulfite -> sulfide (reversible) (dsrAB) "	K11180	dsrA; dissimilatory sulfite reductase alpha subunit [EC:1.8.99.5]
		K11181	dsrB; dissimilatory sulfite reductase beta subunit [EC:1.8.99.5]
	"Thiosulfate oxidation by SOX complex, thiosulfate -> sulfate"	K17222	soxA; L-cysteine S-thiosulfotransferase [EC:2.8.5.2]
		K17223	soxX; L-cysteine S-thiosulfotransferase [EC:2.8.5.2]
		K17224	soxB; S-sulfosulfanyl-L-cysteine sulfohydrolase [EC:3.1.6.20]
		K17225	soxC; sulfane dehydrogenase subunit SoxC
		K22622	soxD; S-disulfanyl-L-cysteine oxidoreductase SoxD [EC:1.8.2.6]
		K17226	soxY; sulfur-oxidizing protein SoxY	0.0	0.0	194.2859804663181	4.979487809812298
		K17227	soxZ; sulfur-oxidizing protein SoxZ
	Alternative thiosulfate oxidation (doxAD) 	K16936	doxA; thiosulfate dehydrogenase [quinone] small subunit [EC:1.8.5.2]
		K16937	doxD; thiosulfate dehydrogenase [quinone] large subunit [EC:1.8.5.2]	0.0	0.0	0.0	33.96381438433728
	Alternative thiosulfate oxidation (tsdA) 	K19713	tsdA; thiosulfate dehydrogenase [EC:1.8.2.2]
	"Sulfur reduction, sulfur -> sulfide (sreABC) "	K17219	sreA; sulfur reductase molybdopterin subunit
		K17220	sreB; sulfur reductase FeS subunit
		K17221	sreC; sulfur reductase membrane anchor
	"Thiosulfate disproportionation, thiosulfate -> sulfide & sulfite (phsABC) "	K08352	phsA; thiosulfate reductase / polysulfide reductase chain A
		K08353	phsB; thiosulfate reductase electron transport protein
		K08354	phsC; thiosulfate reductase cytochrome b subunit
	"Sulfhydrogenase, (sulfide)n -> (sulfide)n-1 "	K17993	hydA; sulfhydrogenase subunit alpha
		K17994	hydD; sulfhydrogenase subunit delta
		K17995	hydG; sulfhydrogenase subunit gamma (sulfur reductase)
		K17996	hydB; sulfhydrogenase subunit beta (sulfur reductase)
	"Sulfur disproportionation, sulfur -> sulfide & sulfite "	K16952	sor; sulfur oxygenase/reductase [EC:1.13.11.55]
	Sulfur dioxygenase 	K17725	ETHE1; sulfur dioxygenase
	"Sulfite oxidation, sulfite -> sulfate (sorB, SUOX, soeABC) "	K05301	sorB; sulfite dehydrogenase
		K00387	SUOX; sulfite oxidase [EC:1.8.3.1]
		K21307	soeA; sulfite dehydrogenase (quinone) subunit SoeA [EC:1.8.5.6]
		K21308	soeB; sulfite dehydrogenase (quinone) subunit SoeB
		K21309	soeC; sulfite dehydrogenase (quinone) subunit SoeC
	"Sulfide oxidation, sulfide -> sulfur (fccAB)"	K17229	fccB; sulfide dehydrogenase [flavocytochrome c] flavoprotein chain
		K17230	fccA; cytochrome subunit of sulfide dehydrogenase	0.0	0.0	0.0	11.054584236492547
	"DMSP biosynthesis, L-Met -> DMSP (DSYB or dsyB or mmtN)"	MmtN	Met-methylating enzymes
		DSYB_euka	methylthiohydroxybutryrate
		DsyB_prok	methylthiohydroxybutryrate
	"DMSP demethylation, DMSP -> MMPA (dmdA)"	DmdA	DMSP demethylase
	"DMSP demethylation, MMPA -> MeSH (dmdBCD or acuH)"	DmdB	MMPA-CoA ligase	0.0	0.0	0.0	80.44519849534517
		DmdC	MMPA-CoA dehydrogenase	2.7674716915505666	0.0	0.0	38.5100724273846
		DmdD	methylthioacryloyl-CoA hydratase
		AcuH	acryloyl-CoA hydratase	2.842216951111227	0.0	0.0	56.78245724975466
	"DMSP cleavage, DMSP -> DMS (ddds or alma1)"	Alma1	DMSP lyase
		DddD	DMSP lyase
		DddK	DMSP lyase
		DddL	DMSP lyase
		DddP	DMSP lyase	0.0	0.0	0.0	17.574249222323893
		DddQ	DMSP lyase
		DddW	DMSP lyase
		DddY	DMSP lyase
	"DMS oxidation, DMS -> MeSH (dmoA)"	DmoA	dimethylsulfide monooxgenase
	"DMS oxidation, DMS -> DMSO (ddhABC or tmm)"	K16964	ddhA; dimethylsulfide dehydrogenase subunit alpha [EC:1.8.2.4]
		K16965	ddhB; dimethylsulfide dehydrogenase subunit beta
		K16966	ddhC; dimethylsulfide dehydrogenase subunit gamma
		K18277	tmm; trimethylamine monooxygenase [EC:1.14.13.148]
	"DMSO reduction, DMSO -> DMS (dms or dorA)"	K00184	dmsB; dimethyl sulfoxide reductase iron-sulfur subunit
		K00185	dmsC; dimethyl sulfoxide reductase membrane subunit
		K07306	dmsA; anaerobic dimethyl sulfoxide reductase subunit A [EC:1.8.5.3]
		K07307	dmsB; anaerobic dimethyl sulfoxide reductase subunit B
		K07308	dmsC; anaerobic dimethyl sulfoxide reductase subunit C
		DorA	Dimethyl sulfoxide/trimethylamine N-oxide reductase
	"MddA pathway, MeSH -> DMS (mddA)"	MddA	MeSH S-methyltransferase	0.0	0.0	0.0	3.685353638810401
	"MeSH oxidation, MeSH -> Formaldehyde (MTO)"	MTO	MeSH oxidase	0.0	0.0	0.0	9.671286724432708
	"Sulfoquinovose degradation (sulfo-EMP pathway) (yihSVTU)"	K18479	"yihS; sulfoquinovose isomerase [EC:5.3.1.31]"
		K18478	"yihV; sulfofructose kinase [EC:2.7.1.184]"
		K01671	"yihT; sulfofructosephosphate aldolase [EC:4.1.2.57]"
		K08318	"yihU; 4-hydroxybutyrate dehydrogenase / sulfolactaldehyde 3-reductase [EC:1.1.1.61 1.1.1.373]"
	"Sulfoquinovose degradation (sulfo-ED pathway)"	SQ_dehydrogenase	"SQ dehydrogenase; Sulfoquinovose 1-dehydrogenase [EC:1.1.1.390]"
		SGL_lactonase	"SGL lactonase; 6-deoxy-6-sulfogluconolactonase [EC:3.1.1.99]"
		SG_dehydratase	"SG dehydratase; 6-deoxy-6-sulfo-D-gluconate dehydratase [EC:4.2.1.162]"	0.0	0.0	0.0	5.717177336786767
		KDSG_aldolase	"KDSG aldolase; 2-dehydro-3,6-dideoxy-6-sulfogluconate aldolase [EC:4.1.2.58]"
		SLA_dehydrogenase	"SLA dehydrogenase; 3-sulfolactaldehyde dehydrogenase [EC:1.2.1.97]"	0.0	0.0	0.0	27.15681209377563
	"Sulfoquinovose degradation (SFT pathway)"	K18478	"yihV; sulfofructose kinase [EC:2.7.1.184]"
		SF_transaldolase	"SftT; sulfofructose transaldolase; 6-deoxy-6-sulfofructose:D-glyceraldehyde-3-phosphate glyceronetransferase [EC:2.2.1.2]"	0.0	0.0	0.0	22.203236500982143
		SLA_dehydrogenase	"SLA dehydrogenase; 3-sulfolactaldehyde dehydrogenase [EC:1.2.1.97]"	0.0	0.0	0.0	27.15681209377563
Oxidative phosphorylation	F-type ATPase	K02111	"ATPF1A, atpA; F-type H+/Na+-transporting ATPase subunit alpha [EC:7.1.2.2 7.2.2.1]"	1.731965283464495	0.0	0.0	90.15442183058289
		K02112	"ATPF1B, atpD; F-type H+/Na+-transporting ATPase subunit beta [EC:7.1.2.2 7.2.2.1]"	2.6724655342206702	0.0	258.24345731740084	85.31936738238971
		K02113	"ATPF1D, atpH; F-type H+-transporting ATPase subunit delta"	6.087906536825535	66.72124394332104	107.32261991699441	107.68118876106973
		K02114	"ATPF1E, atpC; F-type H+-transporting ATPase subunit epsilon"	0.0	28.04582137714693	0.0	56.915340864710686
		K02115	"ATPF1G, atpG; F-type H+-transporting ATPase subunit gamma"	0.0	0.0	0.0	65.66495077362151
		K02108	"ATPF0A, atpB; F-type H+-transporting ATPase subunit a"	36.728568470156794	57.81804391662232	0.0	103.11684138877385
		K02109	"ATPF0B, atpF; F-type H+-transporting ATPase subunit b"	0.0	25.64262507476944	136.548379430172	112.52371450657162
		K02110	"ATPF0C, atpE; F-type H+-transporting ATPase subunit c"	0.0	0.0	0.0	169.41117424767862
	V/A-type ATPase	K02117	"ATPVA, ntpA, atpA; V/A-type H+/Na+-transporting ATPase subunit A [EC:7.1.2.2 7.2.2.1]"
		K02118	"ATPVB, ntpB, atpB; V/A-type H+/Na+-transporting ATPase subunit B"
		K02119	"ATPVC, ntpC, atpC; V/A-type H+/Na+-transporting ATPase subunit C"	0.0	0.0	0.0	4.184612094261035
		K02120	"ATPVD, ntpD, atpD; V/A-type H+/Na+-transporting ATPase subunit D"	0.0	0.0	0.0	2.299577413996387
		K02121	"ATPVE, ntpE, atpE; V/A-type H+/Na+-transporting ATPase subunit E"
		K02122	"ATPVF, ntpF, atpF; V/A-type H+/Na+-transporting ATPase subunit F"	0.0	0.0	0.0	8.554090453223438
		K02107	"ATPVG, ahaH, atpH; V/A-type H+/Na+-transporting ATPase subunit G/H"	0.0	0.0	0.0	2.9515667659595244
		K02123	"ATPVI, ntpI, atpI; V/A-type H+/Na+-transporting ATPase subunit I"
		K02124	"ATPVK, ntpK, atpK; V/A-type H+/Na+-transporting ATPase subunit K"
	NADH-quinone oxidoreductase	K00330	nuoA; NADH-quinone oxidoreductase subunit A [EC:7.1.1.2]	0.0	58.594561909494374	0.0	168.37266392177207
		K00331	nuoB; NADH-quinone oxidoreductase subunit B [EC:7.1.1.2]	0.0	0.0	0.0	83.80218422255831
		K00332	nuoC; NADH-quinone oxidoreductase subunit C [EC:7.1.1.2]	0.0	0.0	0.0	26.874080624092095
		K00333	nuoD; NADH-quinone oxidoreductase subunit D [EC:7.1.1.2]	0.0	0.0	0.0	57.4364682468719
		K13378	nuoCD; NADH-quinone oxidoreductase subunit C/D [EC:7.1.1.2]	0.0	0.0	0.0	9.733008429963945
		K13380	nuoBCD; NADH-quinone oxidoreductase subunit B/C/D [EC:7.1.1.2]
		K00334	nuoE; NADH-quinone oxidoreductase subunit E [EC:7.1.1.2]	0.0	0.0	0.0	40.47279102013644
		K00335	nuoF; NADH-quinone oxidoreductase subunit F [EC:7.1.1.2]	0.0	0.0	0.0	21.747135774691067
		K00336	nuoG; NADH-quinone oxidoreductase subunit G [EC:7.1.1.2]
		K00337	nuoH; NADH-quinone oxidoreductase subunit H [EC:7.1.1.2]	0.0	0.0	0.0	92.97426523010962
		K00338	nuoI; NADH-quinone oxidoreductase subunit I [EC:7.1.1.2]	34.547979862303855	110.92508936279623	0.0	165.21887990183194
		K00339	nuoJ; NADH-quinone oxidoreductase subunit J [EC:7.1.1.2]	0.0	0.0	0.0	102.0648827277117
		K00340	nuoK; NADH-quinone oxidoreductase subunit K [EC:7.1.1.2]	0.8026578507643574	109.03446744174943	0.0	178.4969046378647
		K00341	nuoL; NADH-quinone oxidoreductase subunit L [EC:7.1.1.2]	0.0	0.0	0.0	59.82346862914139
		K00342	nuoM; NADH-quinone oxidoreductase subunit M [EC:7.1.1.2]	0.0	0.0	0.0	64.21516750527596
		K15863	nuoLM; NADH-quinone oxidoreductase subunit L/M [EC:7.1.1.2]
		K00343	nuoN; NADH-quinone oxidoreductase subunit N [EC:7.1.1.2]	0.0	0.0	0.0	89.01089143380092
	NAD(P)H-quinone oxidoreductase 	K05574	ndhC; NAD(P)H-quinone oxidoreductase subunit 3	0.0	0.0	0.0	16.044338487783126
		K05582	ndhK; NAD(P)H-quinone oxidoreductase subunit K	0.0	0.0	0.0	25.663642562470493
		K05581	ndhJ; NAD(P)H-quinone oxidoreductase subunit J	0.0	0.0	0.0	25.262688800079015
		K05579	ndhH; NAD(P)H-quinone oxidoreductase subunit H	0.0	0.0	0.0	39.33061424663157
		K05572	ndhA; NAD(P)H-quinone oxidoreductase subunit 1	0.0	0.0	0.0	33.63312597569356
		K05580	ndhI; NAD(P)H-quinone oxidoreductase subunit I	0.0	0.0	0.0	44.27510122599308
		K05578	ndhG; NAD(P)H-quinone oxidoreductase subunit 6	0.0	0.0	0.0	37.779274073457195
		K05576	ndhE; NAD(P)H-quinone oxidoreductase subunit 4L	0.0	0.0	0.0	42.72856026261934
		K05577	ndhF; NAD(P)H-quinone oxidoreductase subunit 5	0.0	0.0	0.0	81.3132050269061
		K05575	ndhD; NAD(P)H-quinone oxidoreductase subunit 4	0.0	0.0	0.0	85.36321071294935
		K05573	ndhB; NAD(P)H-quinone oxidoreductase subunit 2	0.0	0.0	0.0	33.1652293894163
		K05583	"ndhL; NAD(P)H-quinone oxidoreductase subunit L, non-essential components"	0.0	0.0	0.0	24.24428944857512
		K05584	"ndhM; NAD(P)H-quinone oxidoreductase subunit M, non-essential components"	0.0	0.0	0.0	26.969062787289268
		K05585	"ndhN; NAD(P)H-quinone oxidoreductase subunit N, non-essential components"	0.0	0.0	0.0	33.902954075436924
	Succinate dehydrogenase (ubiquinone)	K00241	"sdhC, frdC; succinate dehydrogenase / fumarate reductase, cytochrome b subunit"	1.3747436495743304	0.0	0.0	73.48678377250198
		K00242	"sdhD, frdD; succinate dehydrogenase / fumarate reductase, membrane anchor subunit"	0.0	0.0	0.0	45.91956013291823
		K18859	"sdhD, frdD; succinate dehydrogenase / fumarate reductase, subunit D"
		K18860	"sdhD, frdD; putative succinate dehydrogenase / fumarate reductase, subunit D"
		K00239	"sdhA, frdA; succinate dehydrogenase / fumarate reductase, flavoprotein subunit [EC:1.3.5.1 1.3.5.4]"	0.0	0.0	0.0	66.29350662132002
		K00240	"sdhB, frdB; succinate dehydrogenase / fumarate reductase, iron-sulfur subunit [EC:1.3.5.1 1.3.5.4]"	0.0	29.438802995744805	196.9182340886775	180.5325782513954
	"Cytochrome c oxidase, cbb3-type"	K00404	ccoN; cytochrome c oxidase cbb3-type subunit I	0.0	0.0	0.0	27.833447937095876
		K00405	ccoO; cytochrome c oxidase cbb3-type subunit II	0.0	0.0	0.0	9.264320765148124
		K15862	ccoNO; cytochrome c oxidase cbb3-type subunit I/II (ccoNO can replace the combination of ccoN and ccoO)	0.0	0.0	0.0	9.56044783141805
		K00407	ccoQ; cytochrome c oxidase cbb3-type subunit IV	0.0	0.0	15.215890550565558	33.11129541260917
		K00406	ccoP; cytochrome c oxidase cbb3-type subunit III	1.1417433252281277	0.0	232.89317160084087	29.590679484574395
	Cytochrome bd ubiquinol oxidase	K00425	cydA; cytochrome bd ubiquinol oxidase subunit I	0.0	123.59108206891209	268.53324082888696	82.60900925260056
		K00426	cydB; cytochrome bd ubiquinol oxidase subunit II	0.0	213.54704730323843	110.03174953761867	100.28038533993727
		K00424	cydX; cytochrome bd-I ubiquinol oxidase subunit X
		K22501	appX; cytochrome bd-II ubiquinol oxidase subunit AppX
	Cytochrome o ubiquinol oxidase	K02300	cyoD; cytochrome o ubiquinol oxidase subunit IV	0.0	0.0	0.0	14.15577032337955
		K02299	cyoC; cytochrome o ubiquinol oxidase subunit III	0.0	0.0	0.0	11.28677457732325
		K02298	cyoB; cytochrome o ubiquinol oxidase subunit I [EC:7.1.1.3]	0.0	0.0	0.0	13.843856845384456
		K02297	K02297  cyoA; cytochrome o ubiquinol oxidase subunit II [EC:7.1.1.3]	0.0	0.0	0.0	18.967619801108142
	"Cytochrome c oxidase, prokaryotes "	K02275	"coxB, ctaC; cytochrome c oxidase subunit II [EC:1.9.3.1]"	0.0	0.0	0.0	132.91659414132977
		K02274	"coxA, ctaD; cytochrome c oxidase subunit I [EC:1.9.3.1]"	0.0	0.0	0.0	58.31642885412672
		K02276	"coxC, ctaE; cytochrome c oxidase subunit III [EC:1.9.3.1]"	1179.9825447182886	84.08286816915188	276.83685313293614	120.17766306004523
		K15408	coxAC; cytochrome c oxidase subunit I+III [EC:1.9.3.1]	0.0	0.0	0.0	21.091314086696656
		K02277	"coxD, ctaF; cytochrome c oxidase subunit IV [EC:1.9.3.1] (non-essential)"	2.9995614137498374	40.139503386404904	0.0	105.48383627377918
	Cytochrome aa3-600 menaquinol oxidase 	K02829	qoxD; cytochrome aa3-600 menaquinol oxidase subunit IV [EC:7.1.1.5]
		K02828	qoxC; cytochrome aa3-600 menaquinol oxidase subunit III [EC:7.1.1.5]
		K02827	qoxB; cytochrome aa3-600 menaquinol oxidase subunit I [EC:7.1.1.5]
		K02826	qoxA; cytochrome aa3-600 menaquinol oxidase subunit II [EC:7.1.1.5]
	Cytochrome bc1 complex 	K00410	fbcH; ubiquinol-cytochrome c reductase cytochrome b/c1 subunit
		K00411	"UQCRFS1, RIP1, petA; ubiquinol-cytochrome c reductase iron-sulfur subunit [EC:7.1.1.8]"	299.60278980021803	8.731728664465324	19.74434859040089	28.040534718969415
		K00412	"CYTB, petB; ubiquinol-cytochrome c reductase cytochrome b subunit"	865.527226833513	0.0	0.0	44.494089344991266
		K00413	"CYC1, CYT1, petC; ubiquinol-cytochrome c reductase cytochrome c1 subunit"	3.1418429992079484	1.4101341657193633	0.0	44.01675255482046
		K00414	"QCR1, UQCRC1; ubiquinol-cytochrome c reductase core subunit 1"
		K00415	"QCR2, UQCRC2; ubiquinol-cytochrome c reductase core subunit 2"
		K00416	"QCR6, UQCRH; ubiquinol-cytochrome c reductase subunit 6"	6.483676994935818	0.0	0.0	2.134031045159112
		K00417	"QCR7, UQCRB; ubiquinol-cytochrome c reductase subunit 7"	3.591187216962724	0.0	0.0	0.0
		K00418	"QCR8, UQCRQ; ubiquinol-cytochrome c reductase subunit 8"	150.95222527592838	0.0	0.0	0.0
		K00419	"QCR9, UCRC; ubiquinol-cytochrome c reductase subunit 9"
		K00420	"QCR10, UQCR; ubiquinol-cytochrome c reductase subunit 10"	34.24319373537451	0.0	0.0	0.0
Secretion system	Type I Secretion 	K12340	tolC; outer membrane protein	0.0	0.0	0.0	85.28893722793953
		K11003	"HlyD; membrane fusion protein, hemolysin D"	0.0	0.0	0.0	47.148579750434585
		K11004	"HylB; ABC transpoter, ATP-binding cassette, subfamily B, bacterial HlyB"	0.0	0.0	0.0	81.31744169196821
	Type III Secretion	K03221	yscF; type III secretion protein F
		K04056	yscO; type III secretion protein O
		K04057	yscP; type III secretion protein P
		K04059	yscX; type III secretion protein X
		K03219	yscC; type III secretion protein C
		K04058	yscW; type III secretion protein W
		K03222	yscJ; type III secretion protein J
		K03226	yscR; type III secretion protein R	0.0	0.0	0.0	1.7384214577837223
		K03227	yscS; type III secretion protein S	0.0	0.0	0.0	1.6164371471368228
		K03228	yscT; type III secretion protein T
		K03229	yscU; type III secretion protein U
		K03230	yscV; type III secretion protein V
		K03224	yscN; type III secretion protein N
		K03225	yscQ; type III secretion protein Q
		K03223	yscL; type III secretion protein L
	Type II Secretion 	K02453	gspD; general secretion pathway protein D	0.0	0.0	0.0	14.740236727195295
		K02465	gspS; general secretion pathway protein S
		K02452	gspC; general secretion pathway protein C	0.0	0.0	0.0	5.21099254924291
		K02455	gspF; general secretion pathway protein F	0.0	0.0	0.0	6.591143326671564
		K02456	gspG; general secretion pathway protein G	0.0	0.0	0.0	96.10440479150816
		K02457	gspH; general secretion pathway protein H	0.0	0.0	0.0	3.137013154922508
		K02458	gspI; general secretion pathway protein I	0.0	0.0	0.0	10.325772368673096
		K02459	gspJ; general secretion pathway protein J	0.0	0.0	0.0	8.67113491788507
		K02460	gspK; general secretion pathway protein K	250.140247082097	0.0	0.0	9.72123014950085
		K02461	gspL; general secretion pathway protein L	0.0	0.0	0.0	3.7225519096460893
		K02462	gspM; general secretion pathway protein M	0.0	0.0	0.0	3.832476667460625
		K02454	gspE; general secretion pathway protein E
		K02464	gspO; general secretion pathway protein O
	Type IV Secretion	K03149	virB1; type IV secretion system protein VirB1	0.0	46.57479276890501	0.0	96.83773459675898
		K03197	virB2; type IV secretion system protein VirB27	0.0	0.0	0.0	7.546273974613249
		K03198	virB3; type IV secretion system protein VirB3	0.0	0.0	0.0	2.5239800261029837
		K03200	virB5; type IV secretion system protein VirB5
		K03202	virB7; type IV secretion system protein VirB7
		K03204	virB9; type IV secretion system protein VirB9
		K03201	virB6; type IV secretion system protein VirB6
		K03203	virB8; type IV secretion system protein VirB8	0.0	0.0	0.0	2.6031757775749944
		K03195	virB10; type IV secretion system protein VirB10	452.29589667229965	0.0	0.0	0.0
		K03199	virB4; type IV secretion system protein VirB4
		K03196	virB11; type IV secretion system protein VirB11
		K03205	virD4; type IV secretion system protein VirD4	3.535830194780489	0.0	0.0	112.27911302244696
	Type VI Secretion	K11904	vgrG; type VI secretion system secreted protein VgrG	0.0	85.07170980525646	430.40616183204816	107.0819907169136
		K11903	hcp; type VI secretion system secreted protein Hcp	0.0	0.0	0.0	35.460517399781345
		K11906	lip; type VI secretion system protein Lip	0.0	0.0	0.0	22.180822609056108
		K11891	icmF; type VI secretion system protein IcmF	0.0	57.80365092755508	0.0	37.00074731436963
		K11892	dotU; type VI secretion system protein DotU	0.0	11.906573151383848	79.29207560803113	38.89073942014263
		K11907	clpV; type VI secretion system protein ClpV	0.0	0.0	0.0	8.177748023142904
		K11912	ppkA; serine/threonine-protein kinase PpkA
		K11913	fha1; type VI secretion system protein Fha1
		K11915	pppA; serine/threonine protein phosphatase PppA
	Sec-SRP	K03072	secD; preprotein translocase subunit SecD	0.0	0.0	0.0	39.78560746296865
		K03074	secF; preprotein translocase subunit SecF	0.0	0.0	0.0	75.67038907274457
		K12257	secDF; SecD/SecF fusion protein	0.0	0.0	0.0	15.83159109947807
		K03073	secE; preprotein translocase subunit SecE	31.112240020173626	24.57700279397909	0.0	201.05072956761623
		K03075	secG; preprotein translocase subunit SecG	1.6768359118189922	30.389984780756155	0.0	146.4322061317785
		K03076	secY; preprotein translocase subunit SecY	0.0	0.0	0.0	168.70066266338472
		K03210	yajC; preprotein translocase subunit YajC	0.0	49.6091703399643	0.0	50.501821039231835
		K03217	yidC; preprotein translocase subunit YidC	0.0	236.95037218045994	176.70209855002088	179.35852980254782
		K03070	secA; preprotein translocase subunit SecG	2.0284421658030762	79.82503241839572	0.0	148.88671188267233
		K13301	secM; preprotein translocase subunit SecM
		K03110	ftsY; fused signal recognition particle receptor	0.0	0.0	0.0	59.302306087934014
		K03071	secB; preprotein translocase subunit SecB	0.0	105.57717407163167	296.0320041281457	25.161940553311847
		K03106	ffh; signal recognition particle subunit Ffh	0.0	80.41757987431808	0.0	87.11108995414972
	Twin arginine targeting	K03116	tatA; sec-independent protein translocase protein TatA	0.0	100.6385932251802	211.05795787238395	160.01133293911258
		K03117	tatB; sec-independent protein translocase protein TatB	0.0	0.0	0.0	32.78558200899687
		K03118	tatC; sec-independent protein translocase protein TatC	71.36343495398042	128.83207801271996	590.4765229424902	179.774707431926
		K03425	tatE; sec-independent protein translocase protein TatE
	"Type Vabc Secretion for Va, Vb and Vc"	K11028	"vacA; Type Va, vacuolating cytotoxin"
		K11017	"shlB; Type Vb, hemolysin activation/secretion protein"	0.0	0.0	0.0	9.01768005634628
		K11016	"shlA; Type Vb, hemolysin"	0.0	0.0	0.0	4.8635156960585
		K12341	"yadA; Type Vc, adhesin YadA"
		K12342	"yadBC; Type Vc, adhesin YadB/C"
Other	Bacterial chemotaxis	K03406	mcp; methyl-accepting chemotaxis protein	139.7975386847931	416.611615738028	2052.207851961226	471.1830781169213
		K05874	"tsr; methyl-accepting chemotaxis protein I, serine sensor receptor"
		K05875	"tar; methyl-accepting chemotaxis protein II, aspartate sensor receptor"
		K05876	"trg; methyl-accepting chemotaxis protein III, ribose and galactose sensor receptor"
		K05877	"tap; methyl-accepting chemotaxis protein IV, peptide sensor receptor"
		K03776	aer; aerotaxis receptor	0.0	0.0	0.0	17.03360856954471
		K10108	malE; maltose/maltodextrin transport system substrate-binding protein
		K10439	rbsB; ribose transport system substrate-binding protein	0.0	0.0	0.0	7.290193061917848
		K10540	mglB; methyl-galactoside transport system substrate-binding protein
		K12368	dppA; dipeptide transport system substrate-binding protein	0.0	0.0	0.0	31.51978602919872
		K03407	"cheA; two-component system, chemotaxis family, sensor kinase CheA [EC:2.7.13.3]"	0.0	0.0	0.0	12.558899185429928
		K03408	cheW; purine-binding chemotaxis protein CheW	0.0	63.7007723804959	0.0	22.212096580614087
		K03413	"cheY; two-component system, chemotaxis family, chemotaxis protein CheY"	0.0	61.40952756075044	85.39337282838376	112.73282293359928
		K03410	cheC; chemotaxis protein CheC	0.0	0.0	0.0	8.570052660179396
		K03414	cheZ; chemotaxis protein CheZ	0.0	0.0	0.0	4.958814290671102
		K03409	cheX; chemotaxis protein CheX	0.0	0.0	0.0	3.593975277844472
		K03412	"cheB; two-component system, chemotaxis family, protein-glutamate methylesterase/glutaminase [EC:3.1.1.61 3.5.1.44]"	0.0	13.664682176845403	0.0	82.04184109949476
		K13924	"cheBR; two-component system, chemotaxis family, CheB/CheR fusion protein [EC:2.1.1.80 3.1.1.61]"	0.0	0.0	0.0	84.26512338332722
		K03415	"cheV; two-component system, chemotaxis family, chemotaxis protein CheV"	0.0	0.0	0.0	27.80372096356887
		K03411	cheD; chemotaxis protein CheD [EC:3.5.1.44]	0.0	0.0	0.0	6.927931829823792
		K00575	cheR; chemotaxis protein methyltransferase CheR [EC:2.1.1.80]	0.0	0.0	0.0	6.619499097398391
		K02410	fliG; flagellar motor switch protein FliG	0.0	0.0	0.0	31.3513917776226
		K02416	fliM; flagellar motor switch protein FliM	0.0	38.6972284857008	0.0	21.114765170484368
		K02417	"fliNY, fliN; flagellar motor switch protein FliN/FliY"	0.0	0.0	50.17472016321819	17.11090573252416
		K02556	motA; chemotaxis protein MotA	361.8160390807531	50.161947694516655	0.0	45.81360834731959
		K02557	motB; chemotaxis protein MotB	1.9181834225120706	0.0	0.0	40.777743006992154
	Flagellar assembly	K02402	flhC; flagellar transcriptional activator FlhC
		K02403	flhD; flagellar transcriptional activator FlhD
		K02398	flgM; negative regulator of flagellin synthesis FlgM	0.0	51.734246477659035	0.0	10.040509447666146
		K02405	fliA; RNA polymerase sigma factor for flagellar operon FliA	0.0	113.41691617679828	0.0	26.769253927970542
		K02406	fliC; flagellin	0.0	44.85483057536979	0.0	41.836751056809106
		K02407	fliD; flagellar hook-associated protein 2	0.0	0.0	105.9067406250314	20.90801239954934
		K02397	flgL; flagellar hook-associated protein 3 FlgL	0.0	0.0	0.0	12.370007209943413
		K02396	flgK; flagellar hook-associated protein 1 FlgK	0.0	45.04816196611132	0.0	16.37486868071914
		K02414	fliK; flagellar hook-length control protein FliK	0.0	33.62510667301643	0.0	3.37366869461534
		K02389	flgD; flagellar basal-body rod modification protein FlgD	695.9648357719566	4.1368480682210285	0.0	17.20664381521374
		K02390	flgE; flagellar hook protein FlgE	0.0	51.03975770067395	0.0	23.5605163188847
		K02391	flgF; flagellar basal-body rod protein FlgF	0.0	0.0	0.0	7.7888362340607085
		K02392	flgG; flagellar basal-body rod protein FlgG	0.0	0.0	0.0	12.296718178226028
		K02393	flgH; flagellar L-ring protein precursor FlgH	0.0	0.0	654.3309746148655	13.60310527681416
		K02394	flgI; flagellar P-ring protein precursor FlgI	0.0	61.58505709659301	218.1285569313438	21.28748398473798
		K02387	flgB; flagellar basal-body rod protein FlgB	509.48167355786757	8.585309760645954	0.0	9.141844227855005
		K02388	flgC; flagellar basal-body rod protein FlgC	0.0	48.00381096915244	0.0	17.77711691865841
		K02408	fliE; flagellar hook-basal body complex protein FliE	0.0	0.0	0.0	26.85416302444331
		K02409	fliF; flagellar M-ring protein FliF	0.0	0.0	209.5006235033186	18.495258015968755
		K02410	fliG; flagellar motor switch protein FliG	0.0	0.0	0.0	31.3513917776226
		K02416	fliM; flagellar motor switch protein FliM	0.0	38.6972284857008	0.0	21.114765170484368
		K02417	"fliNY, fliN; flagellar motor switch protein FliN/FliY"	0.0	0.0	50.17472016321819	17.11090573252416
		K02400	flhA; flagellar biosynthesis protein FlhA	0.0	0.0	0.0	9.086046821601473
		K02401	flhB; flagellar biosynthetic protein FlhB
		K02411	fliH; flagellar assembly protein FliH	137.25012917875105	57.14936512379166	0.0	8.437503056161868
		K02412	fliI; flagellum-specific ATP synthase [EC:7.4.2.8]	0.0	0.0	0.0	5.118541837369146
		K02418	"fliOZ, fliO; flagellar protein FliO/FliZ"	0.0	0.0	0.0	4.64948500256866
		K02419	fliP; flagellar biosynthetic protein FliP	0.0	0.0	237.26620889223472	17.2098960269834
		K02420	fliQ; flagellar biosynthetic protein FliQ	0.0	81.38044919932389	0.0	19.489960170361822
		K02421	fliR; flagellar biosynthetic protein FliR	0.0	0.0	0.0	14.394851837257317
		K13820	fliR-flhB; flagellar biosynthetic protein FliR/FlhB
		K02556	motA; chemotaxis protein MotA	361.8160390807531	50.161947694516655	0.0	45.81360834731959
		K02557	motB; chemotaxis protein MotB	1.9181834225120706	0.0	0.0	40.777743006992154
		K21217	motX; sodium-type polar flagellar protein MotX
		K21218	motY; sodium-type flagellar protein MotY
		K02399	flgN; flagella synthesis protein FlgN	0.0	32.79388449989257	0.0	3.1443438160465544
		K02413	fliJ; flagellar FliJ protein	0.0	22.05390098869557	361.11532146804325	10.396178358605486
		K02422	fliS; flagellar protein FliS	0.0	69.16177544290304	167.10309732262746	11.311544125341909
		K02423	fliT; flagellar protein FliT	0.0	28.300133589989148	151.47178475488386	11.644939780539842
		K02386	flgA; flagella basal body P-ring formation protein FlgA	0.0	0.0	71.85017114796807	9.629570516165654
	Dissimilatory arsenic reduction (arsRBC or arsRDABC)	K00537	arsC; arsenate reductase	0.0	41.04528773597484	0.0	42.381997544635055
		K03741	arsC; arsenate reductase	0.0	0.0	0.0	108.6695447076312
		K18701	arsC; arsenate-mycothiol transferase
		K03325	arsB; arsenite transporter OR K03893 arsB; arsenical pump membrane protein	0.0	20.979296616983564	0.0	149.69747948708724
		K03893	arsB; arsenical pump membrane protein	0.0	0.0	0.0	19.569120762787676
		K03892	arsR; ArsR family transcriptional regulator	7.0569769299417	115.23432864593539	181.74062762323308	259.39368592206955
		K01551	arsA; arsenite/tail-anchored protein-transporting ATPase	0.0	53.72599808504668	0.0	115.85327617778111
	Isoprene monooxygenase (IsoA)	IsoA	isoprene monooxygenase α-subunit
